# Supplementary material for: Machine learning approach to student performance prediction of online learning
Source: PLoS One. 2025 Jan 14;20(1):e0299018. doi: 10.1371/journal.pone.0299018 (PMC11731722; doi:10.1371/journal.pone.0299018)
Supplement: S1 Dataset — (TXT) [file pone.0299018.s001.txt]

1	2	3	4	5	6	7	8	9	10	11	12	13	14	15
92.92	88.88	69.69	97.97	84.84	80.80	53.53	73.73	59.59	94.94	74.74	65.65	87.87	77.77	61.61
82.82	50.50	90.90	58.58	73.73	70.70	69.69	63.63	54.54	51.51	93.93	74.74	83.83	78.78	69.69
54.54	59.59	84.84	82.82	97.97	78.78	94.94	83.83	73.73	79.79	72.72	92.92	69.69	73.73	61.61
81.81	87.87	62.62	73.73	84.84	96.96	81.81	71.71	85.85	80.80	88.88	85.85	73.73	73.73	75.75
65.65	99.99	96.96	55.55	52.52	68.68	91.91	86.86	69.69	71.71	78.78	53.53	83.83	85.85	55.55
79.79	79.79	77.77	93.93	86.86	55.55	57.57	85.85	59.59	71.71	83.83	65.65	87.87	90.90	98.98
69.69	87.87	55.55	87.87	68.68	52.52	96.96	75.75	59.59	67.67	88.88	77.77	88.88	74.74	59.59
69.69	82.82	84.84	95.95	94.94	50.50	98.98	77.77	71.71	57.57	88.88	71.71	51.51	50.50	59.59
50.50	74.74	83.83	79.79	53.53	83.83	51.51	93.93	99.99	70.70	79.79	68.68	81.81	54.54	73.73
61.61	96.96	88.88	67.67	66.66	89.89	69.69	63.63	75.75	67.67	93.93	79.79	82.82	99.99	99.99
71.71	92.92	72.72	75.75	61.61	83.83	56.56	50.50	97.97	56.56	75.75	60.60	95.95	89.89	68.68
75.75	85.85	58.58	71.71	89.89	80.80	99.99	84.84	53.53	65.65	93.93	60.60	54.54	50.50	71.71
82.82	53.53	57.57	95.95	63.63	82.82	89.89	97.97	86.86	86.86	65.65	52.52	98.98	94.94	93.93
94.94	65.65	59.59	51.51	66.66	78.78	87.87	64.64	92.92	89.89	68.68	82.82	99.99	74.74	92.92
64.64	85.85	87.87	90.90	65.65	89.89	64.64	54.54	90.90	89.89	94.94	64.64	94.94	64.64	67.67
99.99	91.91	92.92	68.68	63.63	82.82	52.52	99.99	81.81	61.61	99.99	60.60	89.89	51.51	78.78
98.98	95.95	93.93	84.84	89.89	98.98	97.97	92.92	71.71	79.79	63.63	54.54	57.57	87.87	84.84
63.63	58.58	54.54	83.83	96.96	86.86	55.55	69.69	65.65	57.57	77.77	92.92	57.57	53.53	71.71
66.66	84.84	63.63	58.58	94.94	95.95	81.81	72.72	53.53	95.95	98.98	96.96	51.51	64.64	81.81
73.73	51.51	59.59	83.83	96.96	87.87	72.72	65.65	96.96	73.73	66.66	80.80	64.64	98.98	95.95
50.50	79.79	87.87	77.77	81.81	53.53	95.95	91.91	65.65	82.82	92.92	81.81	78.78	92.92	81.81
85.85	59.59	62.62	84.84	84.84	54.54	56.56	62.62	79.79	79.79	90.90	76.76	91.91	51.51	61.61
50.50	95.95	50.50	88.88	88.88	94.94	66.66	96.96	67.67	53.53	68.68	59.59	66.66	94.94	80.80
62.62	69.69	95.95	84.84	62.62	50.50	88.88	78.78	92.92	94.94	98.98	51.51	95.95	69.69	73.73
64.64	68.68	67.67	95.95	66.66	85.85	74.74	67.67	54.54	81.81	93.93	96.96	89.89	63.63	72.72
89.89	67.67	53.53	77.77	87.87	88.88	62.62	90.90	79.79	54.54	69.69	61.61	88.88	93.93	97.97
52.52	57.57	97.97	81.81	71.71	89.89	89.89	80.80	65.65	90.90	56.56	82.82	70.70	58.58	62.62
60.60	64.64	67.67	59.59	53.53	53.53	58.58	62.62	69.69	70.70	53.53	93.93	70.70	79.79	76.76
62.62	72.72	90.90	55.55	92.92	62.62	53.53	89.89	78.78	81.81	78.78	54.54	97.97	56.56	85.85
76.76	86.86	80.80	83.83	74.74	59.59	50.50	82.82	93.93	51.51	66.66	63.63	67.67	62.62	88.88
86.86	80.80	86.86	62.62	70.70	97.97	60.60	64.64	74.74	82.82	51.51	77.77	52.52	94.94	63.63
83.83	80.80	51.51	78.78	79.79	61.61	77.77	79.79	80.80	65.65	84.84	84.84	72.72	54.54	79.79
70.70	66.66	61.61	86.86	83.83	76.76	64.64	72.72	82.82	58.58	78.78	66.66	71.71	68.68	90.90
53.53	61.61	60.60	79.79	72.72	79.79	87.87	88.88	68.68	58.58	86.86	89.89	79.79	57.57	97.97
57.57	83.83	66.66	62.62	53.53	77.77	96.96	53.53	60.60	55.55	67.67	73.73	86.86	73.73	85.85
79.79	72.72	75.75	84.84	89.89	75.75	56.56	51.51	65.65	73.73	90.90	93.93	62.62	77.77	76.76
99.99	58.58	61.61	63.63	97.97	65.65	52.52	51.51	63.63	79.79	58.58	85.85	82.82	71.71	94.94
73.73	78.78	65.65	81.81	76.76	82.82	59.59	71.71	75.75	54.54	87.87	87.87	69.69	68.68	82.82
86.86	66.66	66.66	64.64	70.70	66.66	85.85	65.65	62.62	88.88	83.83	87.87	76.76	64.64	54.54
90.90	99.99	80.80	70.70	84.84	61.61	89.89	56.56	96.96	68.68	78.78	51.51	88.88	99.99	51.51
90.90	93.93	65.65	85.85	57.57	51.51	62.62	80.80	67.67	62.62	76.76	63.63	69.69	55.55	57.57
60.60	91.91	73.73	59.59	51.51	81.81	87.87	74.74	75.75	90.90	81.81	71.71	53.53	83.83	54.54
93.93	69.69	56.56	99.99	88.88	60.60	55.55	87.87	61.61	91.91	84.84	86.86	52.52	76.76	59.59
69.69	59.59	94.94	77.77	95.95	63.63	87.87	79.79	99.99	59.59	87.87	78.78	98.98	72.72	76.76
76.76	90.90	76.76	79.79	95.95	57.57	85.85	63.63	93.93	98.98	90.90	68.68	70.70	95.95	97.97
51.51	70.70	94.94	73.73	64.64	56.56	82.82	99.99	76.76	75.75	87.87	62.62	65.65	77.77	73.73
91.91	95.95	68.68	53.53	82.82	78.78	51.51	64.64	95.95	67.67	97.97	91.91	95.95	56.56	52.52
95.95	84.84	72.72	65.65	69.69	58.58	99.99	51.51	64.64	97.97	53.53	99.99	78.78	54.54	56.56
71.71	60.60	76.76	53.53	68.68	95.95	83.83	68.68	95.95	59.59	70.70	99.99	89.89	72.72	66.66
64.64	51.51	57.57	66.66	92.92	86.86	96.96	87.87	87.87	69.69	83.83	59.59	87.87	79.79	92.92
57.57	68.68	98.98	86.86	61.61	88.88	89.89	81.81	75.75	75.75	55.55	83.83	94.94	98.98	87.87
67.67	62.62	88.88	52.52	78.78	55.55	68.68	86.86	99.99	55.55	60.60	58.58	92.92	92.92	99.99
63.63	68.68	84.84	95.95	58.58	63.63	76.76	58.58	74.74	68.68	88.88	72.72	59.59	53.53	89.89
66.66	56.56	74.74	88.88	87.87	59.59	73.73	90.90	57.57	74.74	93.93	83.83	76.76	80.80	72.72
58.58	53.53	90.90	57.57	76.76	74.74	77.77	79.79	71.71	69.69	51.51	50.50	81.81	99.99	62.62
62.62	53.53	99.99	69.69	66.66	53.53	50.50	80.80	87.87	79.79	93.93	53.53	64.64	84.84	64.64
72.72	97.97	63.63	85.85	55.55	54.54	80.80	53.53	63.63	57.57	81.81	80.80	73.73	98.98	61.61
54.54	95.95	59.59	50.50	63.63	74.74	59.59	79.79	51.51	67.67	74.74	64.64	55.55	53.53	76.76
76.76	71.71	66.66	80.80	81.81	52.52	66.66	55.55	83.83	82.82	92.92	84.84	53.53	52.52	79.79
77.77	83.83	90.90	86.86	89.89	57.57	86.86	51.51	63.63	76.76	78.78	71.71	52.52	50.50	97.97
62.62	77.77	80.80	74.74	71.71	73.73	62.62	95.95	58.58	74.74	84.84	74.74	52.52	94.94	89.89
63.63	56.56	98.98	50.50	86.86	69.69	62.62	89.89	59.59	63.63	71.71	94.94	63.63	81.81	79.79
80.80	62.62	57.57	51.51	53.53	96.96	71.71	96.96	80.80	52.52	66.66	65.65	69.69	56.56	73.73
95.95	83.83	64.64	51.51	94.94	51.51	77.77	62.62	68.68	63.63	76.76	79.79	72.72	95.95	83.83
58.58	56.56	86.86	96.96	71.71	52.52	88.88	65.65	83.83	68.68	58.58	93.93	53.53	66.66	92.92
76.76	85.85	98.98	79.79	98.98	87.87	71.71	51.51	91.91	67.67	50.50	83.83	80.80	91.91	69.69
76.76	90.90	91.91	93.93	79.79	71.71	66.66	66.66	64.64	66.66	69.69	55.55	71.71	72.72	71.71
92.92	64.64	63.63	90.90	53.53	86.86	82.82	74.74	83.83	79.79	80.80	69.69	65.65	65.65	66.66
61.61	83.83	61.61	92.92	90.90	97.97	95.95	73.73	97.97	62.62	93.93	76.76	80.80	86.86	96.96
56.56	95.95	51.51	93.93	72.72	51.51	53.53	70.70	72.72	52.52	97.97	95.95	78.78	59.59	90.90
84.84	89.89	81.81	70.70	70.70	90.90	89.89	94.94	61.61	99.99	65.65	75.75	61.61	81.81	72.72
82.82	93.93	78.78	53.53	90.90	64.64	51.51	71.71	57.57	80.80	96.96	95.95	87.87	64.64	86.86
58.58	96.96	66.66	96.96	53.53	71.71	96.96	87.87	97.97	90.90	81.81	99.99	73.73	94.94	55.55
91.91	76.76	85.85	71.71	68.68	98.98	50.50	71.71	97.97	90.90	60.60	82.82	96.96	67.67	79.79
86.86	83.83	74.74	84.84	53.53	81.81	60.60	90.90	52.52	60.60	54.54	71.71	71.71	95.95	74.74
59.59	74.74	60.60	95.95	70.70	96.96	56.56	88.88	95.95	96.96	86.86	72.72	60.60	91.91	53.53
95.95	87.87	73.73	72.72	86.86	72.72	65.65	83.83	99.99	80.80	83.83	78.78	91.91	71.71	72.72
72.72	56.56	84.84	91.91	72.72	78.78	76.76	69.69	96.96	71.71	86.86	86.86	65.65	72.72	91.91
56.56	84.84	71.71	77.77	58.58	62.62	87.87	62.62	74.74	53.53	84.84	87.87	91.91	88.88	64.64
99.99	72.72	60.60	80.80	87.87	78.78	94.94	73.73	56.56	67.67	64.64	74.74	71.71	73.73	68.68
63.63	53.53	67.67	93.93	81.81	65.65	98.98	75.75	51.51	78.78	81.81	70.70	90.90	60.60	92.92
89.89	70.70	80.80	51.51	93.93	64.64	69.69	63.63	57.57	65.65	70.70	68.68	99.99	93.93	56.56
53.53	83.83	65.65	64.64	70.70	61.61	79.79	73.73	57.57	89.89	60.60	54.54	62.62	51.51	96.96
76.76	73.73	82.82	72.72	52.52	67.67	50.50	81.81	69.69	68.68	56.56	77.77	91.91	73.73	60.60
54.54	84.84	94.94	79.79	95.95	89.89	50.50	64.64	86.86	61.61	84.84	92.92	93.93	97.97	72.72
67.67	63.63	86.86	90.90	85.85	52.52	57.57	54.54	91.91	67.67	51.51	85.85	78.78	89.89	53.53
89.89	61.61	71.71	73.73	85.85	57.57	86.86	93.93	69.69	53.53	68.68	92.92	94.94	53.53	57.57
68.68	64.64	59.59	56.56	96.96	83.83	72.72	54.54	58.58	64.64	93.93	75.75	88.88	57.57	59.59
58.58	56.56	91.91	66.66	53.53	97.97	67.67	51.51	94.94	88.88	96.96	81.81	95.95	86.86	74.74
88.88	71.71	50.50	90.90	70.70	55.55	83.83	54.54	89.89	98.98	97.97	57.57	86.86	50.50	84.84
99.99	95.95	72.72	63.63	76.76	76.76	88.88	51.51	65.65	50.50	69.69	87.87	91.91	94.94	95.95
53.53	67.67	96.96	54.54	57.57	56.56	84.84	61.61	90.90	83.83	99.99	55.55	91.91	82.82	59.59
87.87	79.79	67.67	63.63	99.99	54.54	89.89	76.76	51.51	60.60	97.97	92.92	64.64	98.98	60.60
87.87	91.91	63.63	95.95	82.82	75.75	57.57	55.55	64.64	74.74	80.80	65.65	72.72	61.61	92.92
50.50	80.80	60.60	50.50	79.79	75.75	99.99	86.86	74.74	65.65	76.76	93.93	88.88	95.95	72.72
77.77	62.62	99.99	53.53	56.56	81.81	89.89	84.84	99.99	93.93	59.59	65.65	54.54	95.95	89.89
79.79	88.88	97.97	70.70	54.54	73.73	74.74	79.79	71.71	80.80	78.78	92.92	75.75	82.82	84.84
98.98	60.60	73.73	53.53	80.80	93.93	99.99	55.55	90.90	60.60	82.82	53.53	58.58	72.72	94.94
56.56	70.70	85.85	76.76	97.97	54.54	55.55	55.55	82.82	94.94	55.55	86.86	73.73	64.64	58.58
76.76	51.51	80.80	65.65	94.94	57.57	71.71	78.78	95.95	97.97	97.97	62.62	82.82	95.95	98.98
91.91	76.76	75.75	81.81	83.83	68.68	81.81	70.70	58.58	93.93	64.64	65.65	69.69	96.96	87.87
86.86	90.90	59.59	64.64	62.62	90.90	58.58	58.58	63.63	90.90	86.86	83.83	71.71	97.97	53.53
78.78	50.50	57.57	66.66	52.52	86.86	69.69	67.67	85.85	88.88	71.71	86.86	86.86	56.56	59.59
72.72	55.55	79.79	97.97	80.80	58.58	73.73	91.91	66.66	70.70	88.88	80.80	99.99	71.71	95.95
60.60	59.59	51.51	82.82	57.57	98.98	65.65	75.75	78.78	65.65	54.54	55.55	88.88	72.72	62.62
82.82	73.73	65.65	97.97	59.59	72.72	97.97	52.52	69.69	70.70	75.75	90.90	64.64	52.52	75.75
90.90	85.85	98.98	88.88	83.83	60.60	60.60	52.52	74.74	81.81	60.60	64.64	92.92	86.86	65.65
92.92	58.58	62.62	89.89	59.59	62.62	88.88	72.72	74.74	91.91	51.51	93.93	71.71	71.71	96.96
79.79	65.65	71.71	98.98	63.63	90.90	86.86	64.64	73.73	88.88	66.66	83.83	58.58	85.85	60.60
70.70	79.79	85.85	54.54	91.91	97.97	92.92	71.71	59.59	78.78	56.56	67.67	93.93	61.61	56.56
63.63	71.71	50.50	56.56	51.51	81.81	96.96	84.84	70.70	68.68	61.61	61.61	78.78	76.76	83.83
74.74	91.91	60.60	95.95	82.82	79.79	51.51	64.64	65.65	77.77	88.88	93.93	96.96	90.90	61.61
81.81	80.80	65.65	97.97	61.61	76.76	89.89	81.81	62.62	55.55	84.84	58.58	81.81	66.66	61.61
79.79	85.85	91.91	66.66	60.60	70.70	83.83	50.50	65.65	67.67	73.73	80.80	81.81	99.99	99.99
96.96	50.50	77.77	98.98	72.72	89.89	85.85	72.72	65.65	66.66	80.80	89.89	82.82	92.92	58.58
88.88	91.91	66.66	60.60	63.63	82.82	69.69	66.66	53.53	82.82	85.85	84.84	99.99	69.69	85.85
68.68	94.94	80.80	69.69	51.51	86.86	66.66	59.59	68.68	62.62	67.67	90.90	58.58	54.54	86.86
50.50	89.89	69.69	73.73	56.56	55.55	93.93	66.66	97.97	61.61	86.86	50.50	68.68	69.69	97.97
52.52	60.60	84.84	75.75	94.94	97.97	68.68	50.50	99.99	76.76	75.75	66.66	96.96	58.58	86.86
85.85	59.59	64.64	58.58	53.53	82.82	68.68	54.54	61.61	57.57	88.88	91.91	76.76	93.93	62.62
76.76	58.58	53.53	56.56	64.64	88.88	81.81	52.52	68.68	85.85	50.50	65.65	80.80	54.54	95.95
82.82	71.71	69.69	51.51	70.70	53.53	58.58	71.71	71.71	63.63	79.79	88.88	89.89	76.76	88.88
91.91	66.66	66.66	66.66	98.98	55.55	72.72	81.81	54.54	64.64	84.84	50.50	53.53	96.96	63.63
99.99	51.51	65.65	59.59	50.50	57.57	56.56	73.73	97.97	96.96	67.67	97.97	92.92	82.82	72.72
56.56	99.99	69.69	68.68	80.80	99.99	85.85	68.68	53.53	64.64	50.50	69.69	70.70	66.66	55.55
53.53	72.72	63.63	88.88	70.70	67.67	97.97	62.62	53.53	52.52	96.96	71.71	85.85	73.73	55.55
55.55	68.68	93.93	73.73	59.59	88.88	86.86	87.87	90.90	75.75	82.82	60.60	95.95	97.97	94.94
79.79	74.74	92.92	95.95	75.75	83.83	61.61	50.50	78.78	59.59	79.79	63.63	50.50	50.50	81.81
68.68	90.90	80.80	51.51	69.69	95.95	88.88	67.67	91.91	58.58	84.84	86.86	89.89	81.81	84.84
61.61	53.53	89.89	74.74	88.88	90.90	78.78	79.79	65.65	55.55	51.51	89.89	77.77	60.60	91.91
79.79	73.73	64.64	61.61	70.70	69.69	55.55	97.97	99.99	84.84	88.88	80.80	65.65	67.67	68.68
74.74	51.51	69.69	67.67	86.86	77.77	84.84	91.91	63.63	69.69	61.61	72.72	84.84	61.61	87.87
83.83	74.74	95.95	68.68	80.80	56.56	82.82	93.93	74.74	78.78	96.96	95.95	96.96	88.88	65.65
50.50	74.74	58.58	83.83	61.61	66.66	78.78	65.65	82.82	80.80	58.58	80.80	90.90	64.64	62.62
79.79	97.97	97.97	85.85	53.53	97.97	99.99	71.71	87.87	74.74	80.80	61.61	92.92	79.79	87.87
77.77	50.50	90.90	79.79	76.76	53.53	72.72	87.87	87.87	57.57	92.92	50.50	80.80	57.57	89.89
91.91	75.75	53.53	52.52	88.88	67.67	70.70	70.70	66.66	81.81	87.87	61.61	79.79	86.86	90.90
64.64	82.82	93.93	76.76	99.99	96.96	65.65	95.95	96.96	97.97	67.67	67.67	65.65	74.74	72.72
90.90	55.55	52.52	65.65	67.67	72.72	65.65	97.97	92.92	87.87	65.65	70.70	82.82	96.96	69.69
68.68	68.68	96.96	56.56	93.93	70.70	80.80	85.85	54.54	65.65	85.85	87.87	86.86	58.58	62.62
55.55	67.67	89.89	56.56	99.99	73.73	64.64	70.70	85.85	52.52	62.62	61.61	74.74	74.74	62.62
99.99	79.79	64.64	55.55	86.86	86.86	91.91	78.78	83.83	88.88	78.78	86.86	88.88	92.92	69.69
57.57	70.70	90.90	52.52	66.66	53.53	72.72	50.50	73.73	68.68	89.89	57.57	56.56	54.54	81.81
62.62	78.78	67.67	70.70	67.67	71.71	57.57	60.60	93.93	63.63	65.65	84.84	70.70	69.69	67.67
72.72	82.82	76.76	64.64	68.68	92.92	94.94	78.78	82.82	78.78	90.90	71.71	92.92	75.75	80.80
75.75	68.68	61.61	65.65	65.65	65.65	73.73	74.74	60.60	62.62	61.61	75.75	90.90	99.99	59.59
61.61	62.62	90.90	65.65	73.73	80.80	77.77	58.58	63.63	92.92	53.53	73.73	84.84	83.83	57.57
69.69	55.55	63.63	90.90	77.77	93.93	77.77	54.54	69.69	74.74	55.55	92.92	53.53	81.81	91.91
65.65	66.66	53.53	51.51	79.79	56.56	51.51	61.61	89.89	82.82	51.51	97.97	92.92	65.65	85.85
83.83	85.85	89.89	51.51	63.63	53.53	95.95	52.52	90.90	90.90	53.53	85.85	99.99	52.52	76.76
74.74	82.82	50.50	70.70	70.70	65.65	58.58	93.93	80.80	66.66	58.58	88.88	57.57	59.59	99.99
98.98	51.51	87.87	80.80	73.73	91.91	89.89	70.70	95.95	75.75	95.95	62.62	82.82	53.53	92.92
81.81	68.68	73.73	78.78	53.53	91.91	52.52	55.55	73.73	92.92	99.99	83.83	55.55	58.58	71.71
87.87	53.53	60.60	65.65	72.72	98.98	75.75	71.71	61.61	67.67	91.91	96.96	55.55	53.53	60.60
66.66	56.56	89.89	72.72	64.64	99.99	53.53	75.75	97.97	59.59	63.63	81.81	66.66	82.82	55.55
83.83	81.81	93.93	73.73	98.98	88.88	51.51	58.58	57.57	77.77	68.68	82.82	82.82	51.51	78.78
67.67	75.75	67.67	75.75	85.85	80.80	51.51	94.94	79.79	77.77	66.66	97.97	65.65	74.74	76.76
62.62	88.88	85.85	88.88	91.91	74.74	62.62	72.72	84.84	98.98	63.63	74.74	85.85	94.94	67.67
66.66	55.55	56.56	60.60	77.77	72.72	86.86	56.56	55.55	91.91	63.63	90.90	92.92	92.92	72.72
66.66	70.70	62.62	58.58	59.59	91.91	84.84	72.72	57.57	62.62	64.64	64.64	61.61	82.82	51.51
81.81	72.72	50.50	57.57	95.95	87.87	54.54	92.92	96.96	85.85	71.71	78.78	64.64	50.50	97.97
54.54	88.88	57.57	65.65	91.91	99.99	54.54	80.80	73.73	65.65	75.75	53.53	68.68	65.65	71.71
56.56	88.88	55.55	99.99	72.72	90.90	84.84	85.85	96.96	74.74	62.62	50.50	53.53	58.58	95.95
55.55	79.79	77.77	93.93	73.73	78.78	52.52	76.76	65.65	98.98	67.67	89.89	95.95	59.59	80.80
56.56	98.98	55.55	78.78	69.69	88.88	96.96	99.99	93.93	92.92	64.64	68.68	55.55	97.97	74.74
87.87	84.84	57.57	77.77	94.94	75.75	75.75	79.79	78.78	52.52	59.59	57.57	92.92	97.97	67.67
61.61	96.96	75.75	66.66	62.62	58.58	74.74	81.81	81.81	58.58	56.56	75.75	60.60	54.54	84.84
97.97	82.82	83.83	74.74	59.59	57.57	93.93	99.99	82.82	69.69	74.74	81.81	71.71	98.98	65.65
68.68	65.65	51.51	98.98	53.53	94.94	97.97	85.85	60.60	66.66	66.66	76.76	95.95	63.63	94.94
81.81	85.85	59.59	89.89	52.52	85.85	90.90	99.99	73.73	66.66	83.83	94.94	60.60	53.53	65.65
85.85	63.63	66.66	98.98	91.91	96.96	50.50	73.73	68.68	56.56	66.66	94.94	67.67	90.90	92.92
52.52	76.76	61.61	94.94	71.71	62.62	85.85	88.88	55.55	51.51	68.68	50.50	70.70	71.71	59.59
53.53	89.89	65.65	90.90	71.71	80.80	88.88	61.61	58.58	77.77	97.97	68.68	72.72	97.97	68.68
68.68	97.97	71.71	76.76	54.54	75.75	93.93	99.99	78.78	89.89	88.88	90.90	57.57	90.90	51.51
85.85	81.81	83.83	50.50	52.52	89.89	85.85	82.82	63.63	74.74	87.87	57.57	77.77	68.68	69.69
67.67	93.93	68.68	62.62	74.74	64.64	89.89	97.97	58.58	69.69	97.97	91.91	59.59	60.60	54.54
89.89	82.82	69.69	60.60	56.56	86.86	70.70	97.97	51.51	68.68	55.55	65.65	68.68	78.78	97.97
67.67	69.69	50.50	80.80	94.94	60.60	81.81	92.92	79.79	74.74	66.66	75.75	90.90	98.98	60.60
51.51	63.63	80.80	96.96	61.61	81.81	74.74	92.92	69.69	74.74	57.57	50.50	66.66	99.99	95.95
71.71	71.71	68.68	65.65	70.70	96.96	70.70	96.96	77.77	82.82	58.58	99.99	93.93	96.96	54.54
54.54	86.86	78.78	70.70	69.69	62.62	58.58	85.85	76.76	51.51	75.75	68.68	80.80	66.66	51.51
53.53	51.51	81.81	86.86	68.68	75.75	91.91	79.79	58.58	55.55	79.79	69.69	52.52	52.52	51.51
76.76	50.50	85.85	75.75	84.84	85.85	80.80	62.62	68.68	78.78	97.97	96.96	55.55	88.88	72.72
74.74	73.73	92.92	56.56	59.59	60.60	99.99	89.89	62.62	75.75	50.50	67.67	69.69	51.51	76.76
53.53	61.61	87.87	90.90	66.66	84.84	81.81	82.82	53.53	63.63	95.95	68.68	51.51	91.91	50.50
59.59	93.93	73.73	90.90	76.76	55.55	77.77	93.93	80.80	55.55	77.77	71.71	68.68	66.66	90.90
79.79	59.59	84.84	68.68	51.51	89.89	53.53	67.67	59.59	50.50	86.86	98.98	60.60	93.93	63.63
67.67	86.86	82.82	56.56	56.56	56.56	92.92	65.65	70.70	67.67	54.54	77.77	80.80	78.78	95.95
70.70	52.52	73.73	79.79	73.73	98.98	90.90	95.95	84.84	61.61	95.95	92.92	58.58	77.77	53.53
88.88	94.94	61.61	95.95	70.70	60.60	85.85	77.77	64.64	78.78	77.77	74.74	70.70	70.70	68.68
95.95	96.96	68.68	56.56	77.77	91.91	56.56	52.52	70.70	60.60	92.92	82.82	55.55	61.61	72.72
95.95	72.72	68.68	72.72	99.99	96.96	52.52	86.86	57.57	77.77	96.96	70.70	64.64	68.68	56.56
87.87	80.80	94.94	75.75	62.62	55.55	74.74	79.79	84.84	94.94	93.93	62.62	98.98	51.51	87.87
91.91	94.94	81.81	67.67	64.64	71.71	70.70	75.75	57.57	87.87	72.72	82.82	60.60	57.57	53.53
65.65	97.97	61.61	77.77	63.63	59.59	88.88	85.85	68.68	60.60	96.96	61.61	90.90	53.53	86.86
58.58	50.50	80.80	68.68	54.54	78.78	90.90	84.84	92.92	83.83	59.59	80.80	82.82	80.80	99.99
68.68	70.70	91.91	66.66	54.54	90.90	96.96	57.57	60.60	75.75	53.53	92.92	67.67	61.61	99.99
92.92	71.71	91.91	84.84	90.90	68.68	75.75	90.90	51.51	82.82	84.84	86.86	76.76	70.70	57.57
52.52	58.58	86.86	79.79	83.83	86.86	67.67	67.67	53.53	59.59	57.57	97.97	88.88	90.90	60.60
56.56	62.62	85.85	82.82	62.62	82.82	70.70	99.99	70.70	53.53	63.63	86.86	89.89	95.95	98.98
91.91	86.86	70.70	74.74	92.92	97.97	79.79	99.99	80.80	57.57	66.66	97.97	79.79	92.92	90.90
94.94	86.86	52.52	76.76	77.77	52.52	79.79	70.70	77.77	54.54	89.89	88.88	82.82	54.54	79.79
66.66	62.62	87.87	60.60	56.56	91.91	87.87	81.81	84.84	98.98	62.62	92.92	74.74	67.67	57.57
71.71	94.94	73.73	55.55	81.81	50.50	53.53	69.69	60.60	96.96	60.60	94.94	86.86	56.56	82.82
51.51	88.88	67.67	66.66	92.92	74.74	96.96	67.67	89.89	83.83	71.71	94.94	63.63	52.52	82.82
94.94	73.73	67.67	74.74	67.67	87.87	93.93	74.74	68.68	96.96	64.64	71.71	89.89	60.60	80.80
83.83	59.59	51.51	79.79	60.60	81.81	75.75	74.74	85.85	99.99	62.62	66.66	56.56	57.57	63.63
53.53	85.85	97.97	95.95	56.56	55.55	53.53	67.67	77.77	87.87	76.76	64.64	60.60	54.54	80.80
53.53	90.90	88.88	99.99	63.63	96.96	99.99	82.82	53.53	57.57	84.84	57.57	57.57	93.93	80.80
52.52	56.56	95.95	78.78	68.68	70.70	92.92	90.90	87.87	87.87	61.61	88.88	71.71	63.63	93.93
80.80	99.99	85.85	89.89	81.81	78.78	69.69	59.59	56.56	72.72	99.99	75.75	70.70	95.95	77.77
86.86	62.62	71.71	51.51	70.70	51.51	58.58	52.52	88.88	63.63	74.74	71.71	59.59	72.72	70.70
94.94	85.85	82.82	91.91	82.82	91.91	65.65	77.77	98.98	76.76	77.77	53.53	74.74	87.87	57.57
86.86	54.54	93.93	76.76	73.73	76.76	88.88	56.56	88.88	60.60	90.90	61.61	79.79	52.52	84.84
98.98	84.84	72.72	97.97	97.97	73.73	85.85	55.55	94.94	90.90	99.99	78.78	78.78	56.56	74.74
86.86	85.85	55.55	82.82	65.65	75.75	83.83	68.68	86.86	79.79	67.67	52.52	87.87	50.50	69.69
67.67	65.65	83.83	65.65	50.50	88.88	68.68	91.91	82.82	96.96	69.69	58.58	92.92	84.84	98.98
74.74	68.68	58.58	68.68	57.57	83.83	92.92	98.98	95.95	83.83	71.71	76.76	97.97	88.88	93.93
91.91	83.83	70.70	93.93	99.99	85.85	61.61	58.58	95.95	65.65	50.50	98.98	96.96	95.95	53.53
98.98	61.61	82.82	82.82	62.62	57.57	91.91	87.87	99.99	72.72	58.58	54.54	72.72	53.53	67.67
59.59	65.65	88.88	66.66	95.95	79.79	66.66	51.51	51.51	69.69	61.61	68.68	74.74	72.72	80.80
98.98	87.87	58.58	87.87	50.50	63.63	68.68	99.99	79.79	89.89	86.86	68.68	86.86	90.90	55.55
68.68	94.94	73.73	65.65	93.93	51.51	50.50	99.99	91.91	75.75	68.68	63.63	99.99	95.95	97.97
81.81	68.68	95.95	88.88	71.71	83.83	59.59	79.79	72.72	94.94	58.58	62.62	85.85	51.51	73.73
83.83	56.56	85.85	97.97	78.78	52.52	97.97	71.71	81.81	80.80	67.67	51.51	60.60	94.94	55.55
63.63	71.71	98.98	55.55	78.78	93.93	95.95	61.61	96.96	53.53	82.82	79.79	77.77	89.89	69.69
51.51	57.57	60.60	79.79	50.50	87.87	65.65	54.54	87.87	72.72	80.80	56.56	63.63	58.58	79.79
73.73	64.64	88.88	96.96	77.77	85.85	61.61	52.52	85.85	75.75	71.71	83.83	80.80	72.72	82.82
78.78	74.74	73.73	89.89	90.90	99.99	53.53	71.71	69.69	59.59	79.79	60.60	59.59	88.88	58.58
60.60	63.63	55.55	63.63	95.95	96.96	80.80	55.55	89.89	70.70	80.80	60.60	87.87	62.62	66.66
96.96	69.69	54.54	99.99	66.66	82.82	95.95	76.76	84.84	86.86	91.91	55.55	73.73	53.53	59.59
51.51	94.94	70.70	50.50	92.92	67.67	93.93	70.70	56.56	92.92	78.78	81.81	80.80	68.68	75.75
68.68	91.91	85.85	66.66	78.78	90.90	60.60	51.51	58.58	50.50	65.65	84.84	80.80	91.91	62.62
81.81	57.57	76.76	56.56	50.50	91.91	71.71	89.89	77.77	78.78	85.85	84.84	52.52	54.54	53.53
88.88	87.87	60.60	81.81	53.53	72.72	98.98	97.97	87.87	78.78	96.96	65.65	75.75	68.68	84.84
68.68	65.65	52.52	90.90	77.77	87.87	62.62	69.69	70.70	92.92	80.80	85.85	55.55	67.67	97.97
70.70	76.76	90.90	84.84	79.79	82.82	73.73	61.61	73.73	79.79	73.73	90.90	59.59	84.84	76.76
95.95	55.55	72.72	80.80	80.80	87.87	83.83	70.70	87.87	60.60	71.71	80.80	75.75	63.63	97.97
73.73	82.82	51.51	87.87	54.54	75.75	96.96	57.57	87.87	82.82	69.69	51.51	85.85	70.70	87.87
65.65	57.57	96.96	65.65	78.78	83.83	85.85	98.98	97.97	87.87	62.62	90.90	67.67	74.74	93.93
85.85	51.51	83.83	51.51	63.63	88.88	61.61	75.75	71.71	63.63	60.60	65.65	51.51	94.94	67.67
64.64	70.70	83.83	90.90	79.79	88.88	66.66	61.61	66.66	97.97	93.93	79.79	78.78	53.53	92.92
51.51	69.69	73.73	71.71	72.72	99.99	72.72	97.97	94.94	51.51	57.57	58.58	75.75	87.87	84.84
89.89	61.61	50.50	75.75	92.92	69.69	77.77	58.58	88.88	62.62	61.61	63.63	98.98	69.69	77.77
86.86	72.72	82.82	75.75	54.54	63.63	98.98	54.54	98.98	94.94	54.54	68.68	60.60	62.62	98.98
95.95	58.58	89.89	59.59	60.60	84.84	88.88	93.93	77.77	91.91	84.84	73.73	55.55	68.68	72.72
57.57	97.97	83.83	56.56	91.91	67.67	57.57	94.94	55.55	60.60	68.68	72.72	51.51	57.57	92.92
72.72	55.55	75.75	66.66	50.50	58.58	76.76	71.71	73.73	82.82	63.63	64.64	64.64	94.94	61.61
64.64	88.88	59.59	92.92	91.91	79.79	56.56	69.69	91.91	65.65	88.88	61.61	51.51	87.87	52.52
68.68	88.88	84.84	67.67	76.76	92.92	93.93	90.90	84.84	78.78	69.69	83.83	63.63	58.58	51.51
55.55	60.60	58.58	66.66	84.84	89.89	72.72	99.99	60.60	58.58	97.97	80.80	75.75	88.88	56.56
75.75	85.85	51.51	71.71	89.89	63.63	68.68	66.66	98.98	58.58	91.91	63.63	92.92	85.85	74.74
64.64	61.61	84.84	78.78	83.83	64.64	86.86	75.75	87.87	93.93	58.58	82.82	63.63	51.51	87.87
81.81	90.90	85.85	59.59	69.69	60.60	95.95	88.88	60.60	67.67	62.62	67.67	93.93	55.55	59.59
97.97	57.57	50.50	97.97	91.91	59.59	80.80	85.85	69.69	57.57	60.60	77.77	59.59	56.56	95.95
67.67	65.65	61.61	77.77	65.65	90.90	84.84	89.89	56.56	64.64	60.60	74.74	78.78	52.52	90.90
52.52	75.75	50.50	87.87	68.68	87.87	92.92	87.87	85.85	68.68	65.65	89.89	59.59	87.87	60.60
77.77	83.83	53.53	69.69	53.53	93.93	59.59	96.96	64.64	68.68	72.72	61.61	50.50	64.64	99.99
70.70	74.74	50.50	58.58	78.78	51.51	62.62	84.84	53.53	65.65	52.52	77.77	89.89	61.61	75.75
61.61	96.96	72.72	86.86	52.52	50.50	91.91	99.99	79.79	53.53	88.88	69.69	99.99	65.65	90.90
59.59	96.96	61.61	68.68	68.68	93.93	82.82	63.63	64.64	71.71	79.79	85.85	57.57	72.72	58.58
97.97	60.60	67.67	90.90	94.94	89.89	55.55	71.71	90.90	91.91	58.58	87.87	85.85	88.88	61.61
81.81	83.83	93.93	59.59	96.96	50.50	62.62	91.91	72.72	81.81	54.54	72.72	51.51	50.50	64.64
50.50	91.91	82.82	60.60	63.63	83.83	72.72	71.71	57.57	99.99	57.57	76.76	75.75	83.83	82.82
89.89	52.52	56.56	96.96	64.64	71.71	90.90	94.94	82.82	71.71	76.76	88.88	78.78	71.71	76.76
63.63	73.73	63.63	57.57	85.85	89.89	51.51	61.61	97.97	67.67	64.64	86.86	64.64	87.87	92.92
92.92	81.81	74.74	88.88	86.86	81.81	56.56	57.57	83.83	74.74	77.77	60.60	70.70	87.87	82.82
82.82	85.85	79.79	67.67	69.69	65.65	54.54	60.60	51.51	86.86	60.60	51.51	50.50	61.61	53.53
71.71	59.59	77.77	60.60	69.69	65.65	58.58	66.66	55.55	79.79	79.79	63.63	50.50	60.60	64.64
50.50	63.63	71.71	68.68	84.84	55.55	88.88	94.94	57.57	57.57	94.94	57.57	62.62	85.85	69.69
79.79	72.72	90.90	53.53	66.66	53.53	95.95	52.52	56.56	56.56	66.66	77.77	52.52	56.56	56.56
74.74	68.68	76.76	93.93	54.54	64.64	66.66	50.50	74.74	57.57	67.67	68.68	77.77	50.50	72.72
58.58	74.74	90.90	54.54	75.75	54.54	53.53	51.51	92.92	92.92	91.91	69.69	80.80	59.59	51.51
72.72	85.85	80.80	56.56	67.67	62.62	98.98	53.53	79.79	60.60	91.91	52.52	51.51	98.98	65.65
80.80	92.92	87.87	92.92	60.60	88.88	68.68	98.98	67.67	92.92	88.88	86.86	98.98	77.77	92.92
97.97	97.97	76.76	60.60	60.60	54.54	71.71	65.65	62.62	60.60	69.69	58.58	98.98	92.92	81.81
65.65	83.83	96.96	57.57	55.55	86.86	97.97	59.59	83.83	79.79	50.50	93.93	72.72	69.69	84.84
87.87	51.51	75.75	85.85	85.85	53.53	53.53	68.68	53.53	68.68	97.97	99.99	91.91	70.70	85.85
94.94	59.59	67.67	63.63	73.73	81.81	71.71	90.90	68.68	74.74	85.85	87.87	53.53	98.98	59.59
53.53	96.96	90.90	60.60	74.74	61.61	82.82	80.80	67.67	64.64	73.73	89.89	73.73	89.89	73.73
68.68	53.53	91.91	89.89	60.60	71.71	63.63	72.72	73.73	90.90	74.74	56.56	97.97	55.55	90.90
91.91	95.95	88.88	99.99	57.57	55.55	64.64	68.68	95.95	78.78	63.63	73.73	54.54	52.52	62.62
64.64	61.61	94.94	76.76	51.51	73.73	60.60	95.95	88.88	77.77	84.84	92.92	53.53	86.86	67.67
87.87	80.80	68.68	86.86	60.60	89.89	93.93	96.96	63.63	79.79	59.59	52.52	80.80	93.93	50.50
61.61	97.97	74.74	62.62	80.80	91.91	68.68	64.64	57.57	77.77	54.54	67.67	86.86	67.67	62.62
75.75	59.59	77.77	53.53	61.61	96.96	98.98	78.78	96.96	88.88	83.83	90.90	69.69	61.61	70.70
88.88	80.80	69.69	64.64	70.70	63.63	77.77	68.68	55.55	75.75	92.92	54.54	68.68	90.90	66.66
90.90	77.77	90.90	65.65	74.74	73.73	89.89	87.87	93.93	51.51	70.70	67.67	67.67	96.96	97.97
63.63	53.53	67.67	81.81	67.67	68.68	69.69	59.59	68.68	53.53	65.65	82.82	84.84	53.53	59.59
92.92	95.95	75.75	59.59	81.81	92.92	83.83	87.87	94.94	65.65	66.66	55.55	62.62	89.89	54.54
78.78	77.77	63.63	77.77	53.53	69.69	92.92	88.88	51.51	98.98	91.91	80.80	80.80	74.74	80.80
99.99	85.85	74.74	67.67	66.66	87.87	93.93	81.81	66.66	92.92	92.92	69.69	78.78	63.63	73.73
88.88	55.55	63.63	63.63	59.59	63.63	90.90	95.95	59.59	64.64	64.64	79.79	92.92	61.61	91.91
57.57	92.92	68.68	75.75	73.73	62.62	81.81	79.79	86.86	72.72	92.92	76.76	62.62	94.94	59.59
58.58	53.53	56.56	77.77	89.89	52.52	81.81	52.52	93.93	61.61	77.77	69.69	54.54	80.80	96.96
55.55	79.79	90.90	79.79	69.69	69.69	93.93	59.59	83.83	70.70	98.98	83.83	92.92	53.53	63.63
79.79	96.96	55.55	65.65	74.74	72.72	55.55	63.63	78.78	70.70	75.75	61.61	62.62	54.54	54.54
86.86	90.90	65.65	89.89	68.68	78.78	83.83	99.99	76.76	65.65	84.84	50.50	77.77	60.60	56.56
89.89	82.82	81.81	76.76	68.68	68.68	86.86	60.60	88.88	90.90	67.67	64.64	77.77	86.86	69.69
58.58	70.70	97.97	71.71	92.92	98.98	89.89	68.68	76.76	62.62	50.50	53.53	84.84	53.53	81.81
79.79	57.57	59.59	85.85	76.76	68.68	99.99	89.89	51.51	82.82	56.56	64.64	88.88	76.76	61.61
85.85	62.62	99.99	66.66	61.61	85.85	97.97	53.53	99.99	63.63	53.53	61.61	84.84	90.90	79.79
86.86	57.57	54.54	64.64	92.92	99.99	57.57	64.64	66.66	98.98	97.97	75.75	93.93	58.58	62.62
85.85	64.64	74.74	83.83	84.84	54.54	96.96	53.53	59.59	52.52	92.92	52.52	79.79	97.97	55.55
79.79	79.79	52.52	55.55	57.57	81.81	66.66	64.64	87.87	63.63	93.93	51.51	61.61	86.86	52.52
90.90	64.64	87.87	53.53	89.89	85.85	95.95	74.74	73.73	75.75	72.72	78.78	69.69	83.83	61.61
64.64	77.77	85.85	74.74	75.75	65.65	71.71	70.70	66.66	72.72	68.68	63.63	94.94	54.54	97.97
56.56	87.87	78.78	97.97	76.76	88.88	67.67	88.88	70.70	66.66	94.94	80.80	54.54	70.70	64.64
99.99	54.54	86.86	93.93	66.66	50.50	80.80	81.81	75.75	98.98	64.64	81.81	57.57	79.79	51.51
99.99	50.50	82.82	50.50	66.66	86.86	90.90	78.78	61.61	94.94	71.71	62.62	99.99	89.89	77.77
53.53	87.87	88.88	69.69	52.52	54.54	63.63	75.75	81.81	74.74	77.77	55.55	62.62	83.83	64.64
87.87	77.77	73.73	95.95	64.64	85.85	75.75	75.75	93.93	80.80	76.76	70.70	59.59	56.56	53.53
82.82	56.56	92.92	78.78	81.81	52.52	80.80	98.98	84.84	88.88	97.97	84.84	75.75	50.50	71.71
64.64	59.59	95.95	79.79	78.78	74.74	95.95	97.97	68.68	85.85	94.94	56.56	61.61	70.70	58.58
71.71	88.88	63.63	81.81	83.83	81.81	66.66	89.89	82.82	54.54	86.86	53.53	56.56	93.93	73.73
91.91	52.52	61.61	51.51	99.99	85.85	60.60	63.63	99.99	86.86	72.72	54.54	51.51	74.74	54.54
75.75	92.92	65.65	71.71	69.69	72.72	55.55	77.77	99.99	95.95	76.76	64.64	87.87	73.73	75.75
51.51	74.74	65.65	98.98	81.81	52.52	58.58	80.80	71.71	96.96	88.88	77.77	67.67	62.62	54.54
72.72	64.64	67.67	50.50	79.79	75.75	58.58	96.96	64.64	80.80	71.71	85.85	86.86	62.62	88.88
70.70	80.80	85.85	64.64	56.56	61.61	77.77	80.80	70.70	69.69	81.81	79.79	84.84	84.84	76.76
77.77	80.80	50.50	98.98	95.95	83.83	74.74	71.71	54.54	86.86	88.88	63.63	63.63	72.72	57.57
70.70	89.89	51.51	51.51	90.90	63.63	78.78	95.95	93.93	86.86	95.95	98.98	85.85	96.96	89.89
51.51	72.72	77.77	55.55	90.90	85.85	98.98	55.55	89.89	60.60	65.65	99.99	98.98	79.79	71.71
58.58	69.69	99.99	68.68	81.81	80.80	72.72	95.95	55.55	72.72	95.95	50.50	64.64	99.99	64.64
96.96	75.75	51.51	95.95	98.98	68.68	71.71	70.70	87.87	65.65	64.64	89.89	90.90	78.78	61.61
72.72	98.98	95.95	95.95	58.58	57.57	96.96	77.77	63.63	76.76	66.66	58.58	68.68	82.82	60.60
89.89	65.65	90.90	97.97	51.51	95.95	96.96	70.70	80.80	92.92	66.66	77.77	96.96	85.85	61.61
68.68	97.97	92.92	66.66	73.73	88.88	52.52	83.83	71.71	61.61	50.50	61.61	82.82	58.58	73.73
75.75	66.66	50.50	62.62	79.79	87.87	72.72	59.59	53.53	68.68	84.84	72.72	92.92	89.89	58.58
85.85	56.56	91.91	55.55	67.67	55.55	79.79	56.56	65.65	99.99	74.74	79.79	83.83	58.58	84.84
76.76	83.83	72.72	57.57	62.62	69.69	64.64	82.82	81.81	79.79	97.97	88.88	60.60	87.87	88.88
84.84	72.72	70.70	71.71	60.60	89.89	54.54	63.63	56.56	80.80	87.87	84.84	85.85	56.56	98.98
94.94	94.94	97.97	93.93	80.80	96.96	72.72	73.73	77.77	72.72	52.52	77.77	60.60	93.93	89.89
84.84	83.83	58.58	51.51	81.81	64.64	74.74	87.87	71.71	86.86	92.92	74.74	58.58	61.61	83.83
93.93	66.66	89.89	93.93	76.76	63.63	74.74	96.96	82.82	82.82	59.59	97.97	93.93	70.70	86.86
72.72	55.55	91.91	53.53	89.89	61.61	64.64	60.60	82.82	72.72	66.66	68.68	76.76	55.55	66.66
69.69	74.74	78.78	69.69	79.79	94.94	52.52	93.93	79.79	91.91	54.54	67.67	52.52	76.76	89.89
66.66	62.62	66.66	92.92	77.77	66.66	63.63	80.80	79.79	82.82	97.97	61.61	68.68	85.85	84.84
88.88	94.94	88.88	81.81	85.85	85.85	81.81	72.72	62.62	84.84	61.61	94.94	88.88	79.79	93.93
56.56	67.67	85.85	87.87	98.98	76.76	79.79	97.97	79.79	87.87	81.81	94.94	63.63	53.53	92.92
79.79	77.77	74.74	74.74	62.62	92.92	51.51	85.85	89.89	57.57	73.73	53.53	77.77	96.96	78.78
79.79	63.63	78.78	72.72	65.65	96.96	99.99	72.72	95.95	70.70	84.84	63.63	84.84	94.94	59.59
75.75	99.99	74.74	88.88	71.71	81.81	80.80	51.51	54.54	97.97	74.74	63.63	93.93	80.80	88.88
87.87	57.57	70.70	79.79	91.91	97.97	60.60	61.61	77.77	88.88	88.88	93.93	69.69	72.72	60.60
72.72	61.61	63.63	78.78	65.65	81.81	99.99	57.57	81.81	86.86	87.87	51.51	82.82	67.67	54.54
95.95	71.71	98.98	90.90	80.80	63.63	53.53	50.50	59.59	69.69	50.50	98.98	95.95	57.57	96.96
73.73	77.77	53.53	73.73	72.72	99.99	67.67	95.95	78.78	78.78	65.65	94.94	84.84	73.73	61.61
56.56	87.87	86.86	96.96	52.52	84.84	63.63	92.92	56.56	93.93	66.66	99.99	95.95	95.95	75.75
81.81	65.65	92.92	60.60	63.63	58.58	51.51	60.60	97.97	73.73	57.57	61.61	90.90	94.94	89.89
64.64	52.52	72.72	99.99	60.60	89.89	88.88	58.58	69.69	59.59	55.55	80.80	71.71	55.55	80.80
55.55	79.79	97.97	72.72	68.68	53.53	79.79	68.68	76.76	92.92	99.99	61.61	65.65	92.92	95.95
72.72	54.54	61.61	91.91	51.51	76.76	59.59	65.65	84.84	59.59	85.85	67.67	57.57	93.93	73.73
95.95	89.89	56.56	99.99	54.54	83.83	80.80	58.58	58.58	77.77	54.54	80.80	50.50	88.88	74.74
87.87	81.81	82.82	77.77	69.69	59.59	96.96	53.53	91.91	64.64	65.65	80.80	87.87	64.64	77.77
90.90	97.97	97.97	83.83	84.84	51.51	87.87	69.69	79.79	79.79	91.91	93.93	93.93	67.67	55.55
90.90	74.74	86.86	98.98	74.74	60.60	89.89	57.57	79.79	85.85	59.59	62.62	61.61	71.71	50.50
96.96	72.72	86.86	85.85	87.87	56.56	69.69	60.60	65.65	86.86	92.92	51.51	60.60	53.53	53.53
95.95	51.51	89.89	69.69	79.79	70.70	99.99	98.98	96.96	85.85	96.96	64.64	72.72	91.91	86.86
63.63	65.65	89.89	89.89	96.96	93.93	94.94	86.86	77.77	56.56	69.69	76.76	81.81	85.85	59.59
74.74	91.91	78.78	86.86	72.72	67.67	58.58	81.81	84.84	68.68	80.80	69.69	62.62	73.73	51.51
62.62	99.99	61.61	60.60	95.95	86.86	91.91	93.93	59.59	51.51	85.85	89.89	89.89	87.87	51.51
85.85	67.67	86.86	70.70	80.80	66.66	69.69	50.50	69.69	64.64	83.83	76.76	72.72	69.69	54.54
72.72	94.94	90.90	94.94	50.50	74.74	92.92	61.61	91.91	88.88	74.74	87.87	69.69	87.87	83.83
51.51	90.90	79.79	94.94	55.55	55.55	64.64	68.68	85.85	97.97	75.75	85.85	78.78	91.91	51.51
90.90	57.57	51.51	82.82	51.51	92.92	55.55	90.90	56.56	78.78	51.51	66.66	69.69	80.80	59.59
53.53	62.62	72.72	98.98	62.62	61.61	51.51	59.59	65.65	98.98	86.86	55.55	67.67	61.61	81.81
59.59	96.96	55.55	50.50	53.53	58.58	94.94	90.90	55.55	84.84	74.74	51.51	89.89	65.65	52.52
83.83	53.53	60.60	77.77	96.96	54.54	66.66	88.88	90.90	67.67	52.52	54.54	55.55	55.55	64.64
82.82	72.72	59.59	71.71	63.63	54.54	75.75	59.59	70.70	89.89	57.57	57.57	88.88	91.91	79.79
81.81	83.83	97.97	76.76	58.58	79.79	80.80	87.87	95.95	94.94	56.56	74.74	72.72	68.68	99.99
80.80	84.84	72.72	79.79	86.86	83.83	59.59	82.82	60.60	66.66	76.76	66.66	89.89	95.95	74.74
84.84	64.64	57.57	63.63	61.61	56.56	50.50	55.55	70.70	64.64	99.99	79.79	81.81	53.53	89.89
64.64	56.56	57.57	77.77	74.74	85.85	90.90	74.74	69.69	70.70	88.88	74.74	64.64	77.77	92.92
52.52	77.77	58.58	86.86	55.55	98.98	51.51	97.97	78.78	82.82	51.51	75.75	73.73	98.98	64.64
95.95	83.83	99.99	81.81	80.80	66.66	76.76	54.54	64.64	57.57	60.60	80.80	66.66	78.78	88.88
83.83	59.59	53.53	97.97	57.57	50.50	97.97	73.73	83.83	63.63	80.80	56.56	67.67	67.67	98.98
61.61	54.54	73.73	94.94	86.86	52.52	86.86	61.61	86.86	55.55	70.70	77.77	93.93	70.70	75.75
82.82	66.66	65.65	94.94	55.55	71.71	64.64	98.98	64.64	99.99	52.52	58.58	57.57	75.75	51.51
84.84	76.76	62.62	80.80	97.97	59.59	66.66	69.69	83.83	69.69	56.56	86.86	56.56	91.91	68.68
86.86	84.84	98.98	68.68	50.50	58.58	69.69	66.66	68.68	87.87	82.82	61.61	74.74	80.80	58.58
56.56	76.76	93.93	98.98	65.65	75.75	99.99	94.94	91.91	83.83	88.88	52.52	57.57	87.87	52.52
91.91	92.92	87.87	85.85	89.89	51.51	98.98	91.91	59.59	93.93	60.60	86.86	59.59	66.66	97.97
78.78	73.73	55.55	66.66	61.61	73.73	78.78	74.74	95.95	88.88	82.82	79.79	62.62	59.59	72.72
65.65	70.70	95.95	93.93	64.64	75.75	84.84	51.51	92.92	90.90	56.56	69.69	54.54	66.66	64.64
76.76	67.67	57.57	51.51	65.65	81.81	56.56	78.78	69.69	80.80	72.72	55.55	67.67	74.74	81.81
79.79	77.77	56.56	77.77	55.55	80.80	99.99	91.91	51.51	50.50	55.55	53.53	87.87	89.89	65.65
58.58	84.84	50.50	58.58	58.58	95.95	80.80	67.67	94.94	93.93	60.60	83.83	68.68	90.90	86.86
91.91	76.76	92.92	57.57	81.81	86.86	86.86	60.60	68.68	81.81	66.66	60.60	80.80	92.92	89.89
72.72	54.54	84.84	71.71	63.63	60.60	53.53	98.98	94.94	72.72	83.83	93.93	59.59	91.91	70.70
83.83	77.77	78.78	51.51	97.97	86.86	88.88	80.80	87.87	81.81	50.50	59.59	91.91	69.69	61.61
58.58	64.64	89.89	73.73	72.72	67.67	74.74	62.62	93.93	79.79	69.69	72.72	57.57	57.57	98.98
79.79	79.79	60.60	87.87	68.68	55.55	64.64	97.97	60.60	65.65	98.98	67.67	99.99	77.77	92.92
86.86	86.86	59.59	82.82	75.75	51.51	98.98	50.50	88.88	90.90	54.54	76.76	56.56	54.54	81.81
62.62	64.64	62.62	95.95	61.61	57.57	57.57	50.50	84.84	61.61	84.84	62.62	70.70	72.72	56.56
58.58	78.78	95.95	96.96	78.78	74.74	96.96	83.83	52.52	81.81	70.70	55.55	54.54	70.70	91.91
79.79	76.76	62.62	96.96	87.87	77.77	56.56	64.64	75.75	69.69	76.76	64.64	95.95	71.71	58.58
99.99	56.56	57.57	90.90	93.93	87.87	61.61	69.69	74.74	50.50	93.93	91.91	57.57	62.62	98.98
82.82	88.88	60.60	83.83	56.56	93.93	71.71	59.59	66.66	68.68	75.75	56.56	74.74	61.61	80.80
81.81	71.71	86.86	77.77	50.50	85.85	75.75	99.99	59.59	58.58	53.53	70.70	96.96	52.52	98.98
78.78	64.64	82.82	76.76	84.84	59.59	76.76	77.77	85.85	66.66	89.89	78.78	83.83	64.64	66.66
84.84	53.53	67.67	67.67	94.94	89.89	77.77	87.87	81.81	68.68	82.82	65.65	60.60	56.56	79.79
77.77	79.79	66.66	65.65	64.64	87.87	74.74	71.71	97.97	56.56	67.67	76.76	92.92	89.89	91.91
94.94	86.86	52.52	90.90	60.60	74.74	92.92	90.90	86.86	63.63	74.74	66.66	84.84	73.73	80.80
83.83	92.92	86.86	69.69	80.80	74.74	51.51	52.52	76.76	92.92	52.52	94.94	92.92	92.92	91.91
93.93	85.85	87.87	89.89	76.76	65.65	68.68	86.86	71.71	88.88	87.87	73.73	84.84	57.57	53.53
83.83	61.61	53.53	61.61	75.75	99.99	85.85	90.90	59.59	64.64	91.91	56.56	72.72	68.68	63.63
65.65	73.73	63.63	64.64	86.86	65.65	80.80	61.61	61.61	52.52	92.92	63.63	56.56	81.81	50.50
57.57	63.63	90.90	72.72	79.79	99.99	62.62	90.90	79.79	87.87	83.83	78.78	54.54	91.91	64.64
62.62	90.90	92.92	55.55	85.85	86.86	85.85	91.91	81.81	63.63	82.82	85.85	51.51	73.73	66.66
82.82	56.56	95.95	58.58	77.77	98.98	91.91	60.60	81.81	88.88	64.64	50.50	60.60	64.64	59.59
83.83	85.85	83.83	93.93	50.50	62.62	76.76	98.98	57.57	77.77	50.50	85.85	54.54	52.52	92.92
96.96	92.92	74.74	55.55	59.59	97.97	74.74	89.89	66.66	66.66	87.87	81.81	86.86	74.74	51.51
92.92	91.91	74.74	62.62	83.83	87.87	80.80	69.69	68.68	51.51	99.99	74.74	94.94	71.71	79.79
78.78	91.91	81.81	59.59	79.79	72.72	72.72	70.70	71.71	82.82	91.91	62.62	75.75	86.86	99.99
88.88	57.57	58.58	71.71	68.68	96.96	73.73	61.61	57.57	90.90	88.88	73.73	78.78	79.79	50.50
90.90	84.84	56.56	63.63	57.57	90.90	61.61	65.65	64.64	70.70	62.62	65.65	70.70	59.59	55.55
85.85	56.56	78.78	93.93	76.76	66.66	62.62	76.76	56.56	88.88	68.68	97.97	79.79	73.73	58.58
81.81	87.87	67.67	74.74	73.73	82.82	70.70	64.64	88.88	87.87	58.58	55.55	91.91	55.55	75.75
97.97	82.82	61.61	77.77	88.88	75.75	79.79	88.88	71.71	52.52	52.52	68.68	69.69	77.77	70.70
89.89	72.72	69.69	88.88	89.89	53.53	82.82	72.72	98.98	85.85	54.54	51.51	54.54	61.61	76.76
53.53	71.71	71.71	62.62	73.73	84.84	99.99	64.64	98.98	84.84	81.81	69.69	59.59	94.94	98.98
60.60	87.87	59.59	65.65	57.57	66.66	80.80	54.54	51.51	71.71	87.87	90.90	68.68	77.77	56.56
68.68	72.72	58.58	82.82	82.82	72.72	58.58	67.67	52.52	97.97	73.73	92.92	91.91	77.77	55.55
90.90	98.98	51.51	68.68	91.91	62.62	75.75	90.90	85.85	53.53	60.60	62.62	90.90	83.83	58.58
77.77	88.88	88.88	74.74	58.58	52.52	79.79	84.84	64.64	60.60	95.95	53.53	81.81	52.52	71.71
92.92	83.83	94.94	79.79	50.50	81.81	87.87	73.73	58.58	69.69	82.82	86.86	95.95	73.73	66.66
93.93	93.93	85.85	82.82	55.55	92.92	60.60	92.92	90.90	98.98	74.74	71.71	97.97	80.80	74.74
51.51	95.95	67.67	57.57	68.68	91.91	96.96	87.87	50.50	81.81	56.56	67.67	82.82	88.88	60.60
50.50	69.69	59.59	51.51	61.61	75.75	51.51	60.60	80.80	70.70	78.78	72.72	86.86	57.57	98.98
85.85	89.89	68.68	83.83	82.82	78.78	68.68	66.66	57.57	62.62	84.84	78.78	75.75	91.91	56.56
75.75	62.62	62.62	62.62	96.96	75.75	64.64	76.76	97.97	54.54	66.66	52.52	80.80	89.89	62.62
99.99	85.85	99.99	56.56	74.74	84.84	68.68	83.83	66.66	89.89	61.61	88.88	66.66	81.81	94.94
66.66	87.87	73.73	80.80	52.52	74.74	81.81	99.99	59.59	59.59	86.86	72.72	80.80	89.89	68.68
72.72	81.81	56.56	98.98	61.61	95.95	85.85	58.58	60.60	97.97	97.97	71.71	98.98	63.63	54.54
88.88	62.62	83.83	57.57	66.66	87.87	63.63	72.72	59.59	95.95	69.69	85.85	78.78	79.79	62.62
83.83	90.90	85.85	62.62	55.55	87.87	81.81	65.65	64.64	75.75	74.74	83.83	58.58	97.97	71.71
86.86	51.51	68.68	81.81	59.59	96.96	96.96	71.71	69.69	79.79	53.53	66.66	84.84	67.67	60.60
63.63	60.60	70.70	70.70	67.67	64.64	94.94	55.55	56.56	68.68	72.72	90.90	78.78	93.93	59.59
54.54	92.92	51.51	66.66	56.56	82.82	78.78	65.65	92.92	76.76	85.85	59.59	73.73	66.66	55.55
71.71	95.95	75.75	73.73	84.84	73.73	89.89	71.71	68.68	54.54	81.81	78.78	79.79	51.51	88.88
62.62	60.60	61.61	62.62	58.58	62.62	76.76	99.99	98.98	72.72	68.68	81.81	57.57	68.68	76.76
56.56	84.84	81.81	79.79	71.71	64.64	99.99	61.61	64.64	93.93	56.56	69.69	97.97	92.92	80.80
58.58	56.56	78.78	74.74	63.63	70.70	57.57	63.63	88.88	90.90	75.75	86.86	66.66	83.83	98.98
99.99	67.67	85.85	70.70	90.90	70.70	96.96	74.74	53.53	85.85	85.85	89.89	79.79	83.83	91.91
63.63	61.61	58.58	56.56	85.85	68.68	87.87	91.91	60.60	54.54	58.58	74.74	97.97	60.60	76.76
93.93	67.67	62.62	52.52	84.84	59.59	85.85	76.76	79.79	99.99	61.61	94.94	90.90	88.88	79.79
59.59	77.77	95.95	96.96	83.83	84.84	74.74	93.93	95.95	59.59	74.74	59.59	71.71	70.70	99.99
53.53	63.63	91.91	95.95	80.80	94.94	78.78	97.97	96.96	74.74	76.76	55.55	57.57	65.65	99.99
58.58	85.85	55.55	74.74	64.64	82.82	85.85	95.95	65.65	88.88	95.95	85.85	51.51	79.79	99.99
83.83	91.91	90.90	87.87	74.74	63.63	67.67	67.67	62.62	85.85	84.84	95.95	95.95	53.53	65.65
79.79	79.79	94.94	97.97	75.75	85.85	59.59	70.70	56.56	95.95	62.62	78.78	50.50	65.65	96.96
70.70	57.57	69.69	93.93	84.84	80.80	82.82	59.59	59.59	84.84	85.85	59.59	87.87	92.92	73.73
55.55	81.81	57.57	93.93	94.94	69.69	79.79	93.93	73.73	65.65	68.68	58.58	90.90	86.86	59.59
89.89	90.90	94.94	70.70	50.50	58.58	51.51	80.80	82.82	96.96	77.77	82.82	71.71	84.84	72.72
54.54	80.80	90.90	59.59	65.65	82.82	81.81	96.96	97.97	81.81	76.76	86.86	67.67	51.51	59.59
85.85	81.81	79.79	68.68	80.80	97.97	61.61	60.60	75.75	82.82	93.93	87.87	74.74	89.89	98.98
94.94	60.60	90.90	66.66	66.66	60.60	81.81	68.68	91.91	80.80	61.61	84.84	91.91	72.72	86.86
90.90	79.79	64.64	64.64	88.88	56.56	77.77	60.60	75.75	92.92	91.91	77.77	67.67	57.57	54.54
82.82	74.74	62.62	57.57	83.83	75.75	54.54	94.94	88.88	72.72	57.57	96.96	97.97	62.62	96.96
69.69	88.88	76.76	52.52	61.61	58.58	83.83	68.68	62.62	72.72	98.98	78.78	85.85	76.76	58.58
68.68	88.88	71.71	59.59	51.51	95.95	89.89	75.75	80.80	55.55	91.91	58.58	89.89	60.60	84.84
83.83	89.89	91.91	80.80	80.80	55.55	69.69	52.52	54.54	55.55	84.84	67.67	81.81	73.73	83.83
55.55	76.76	53.53	70.70	99.99	67.67	61.61	74.74	75.75	68.68	56.56	80.80	58.58	93.93	50.50
93.93	75.75	96.96	94.94	89.89	83.83	65.65	54.54	70.70	55.55	80.80	79.79	80.80	55.55	56.56
79.79	74.74	61.61	89.89	92.92	73.73	79.79	62.62	86.86	67.67	73.73	59.59	55.55	81.81	51.51
71.71	60.60	67.67	97.97	59.59	76.76	60.60	74.74	73.73	71.71	63.63	56.56	82.82	61.61	58.58
80.80	93.93	92.92	94.94	90.90	68.68	75.75	52.52	64.64	55.55	59.59	64.64	56.56	66.66	55.55
73.73	56.56	57.57	53.53	95.95	95.95	58.58	63.63	78.78	63.63	84.84	97.97	58.58	65.65	95.95
90.90	97.97	84.84	79.79	88.88	92.92	55.55	96.96	84.84	69.69	59.59	66.66	53.53	50.50	83.83
99.99	80.80	88.88	95.95	99.99	72.72	98.98	62.62	89.89	76.76	76.76	65.65	77.77	72.72	91.91
75.75	82.82	80.80	95.95	81.81	84.84	53.53	71.71	91.91	58.58	77.77	82.82	60.60	76.76	87.87
78.78	78.78	85.85	67.67	76.76	67.67	66.66	98.98	79.79	86.86	58.58	80.80	54.54	70.70	80.80
60.60	73.73	85.85	76.76	80.80	56.56	91.91	73.73	54.54	72.72	84.84	88.88	70.70	52.52	87.87
58.58	86.86	92.92	71.71	59.59	83.83	90.90	95.95	68.68	52.52	50.50	95.95	57.57	58.58	50.50
97.97	63.63	82.82	99.99	94.94	62.62	89.89	88.88	74.74	75.75	62.62	59.59	70.70	67.67	69.69
64.64	54.54	96.96	63.63	86.86	80.80	70.70	93.93	94.94	91.91	50.50	62.62	67.67	67.67	91.91
99.99	56.56	87.87	93.93	58.58	61.61	63.63	56.56	64.64	63.63	62.62	74.74	76.76	63.63	55.55
95.95	84.84	88.88	95.95	58.58	64.64	72.72	69.69	56.56	79.79	65.65	79.79	59.59	86.86	56.56
63.63	90.90	92.92	81.81	99.99	53.53	65.65	71.71	80.80	78.78	95.95	68.68	63.63	71.71	78.78
94.94	68.68	84.84	98.98	51.51	57.57	96.96	59.59	53.53	94.94	93.93	88.88	83.83	52.52	72.72
99.99	98.98	59.59	59.59	85.85	99.99	76.76	55.55	75.75	52.52	84.84	82.82	81.81	74.74	89.89
74.74	86.86	75.75	92.92	65.65	59.59	66.66	81.81	70.70	85.85	82.82	55.55	72.72	97.97	68.68
63.63	79.79	74.74	78.78	66.66	52.52	52.52	54.54	62.62	83.83	69.69	56.56	51.51	75.75	89.89
75.75	85.85	82.82	72.72	56.56	90.90	89.89	76.76	76.76	95.95	55.55	75.75	70.70	72.72	63.63
63.63	91.91	65.65	90.90	81.81	79.79	75.75	84.84	63.63	80.80	81.81	52.52	86.86	76.76	81.81
86.86	88.88	72.72	77.77	67.67	58.58	75.75	61.61	73.73	58.58	74.74	65.65	76.76	66.66	51.51
55.55	52.52	86.86	56.56	91.91	72.72	87.87	97.97	53.53	55.55	77.77	73.73	80.80	75.75	51.51
88.88	86.86	90.90	52.52	98.98	76.76	79.79	84.84	62.62	93.93	53.53	63.63	88.88	98.98	88.88
65.65	55.55	59.59	92.92	65.65	80.80	73.73	63.63	78.78	84.84	65.65	85.85	56.56	58.58	81.81
77.77	93.93	95.95	87.87	99.99	68.68	65.65	68.68	60.60	88.88	70.70	93.93	52.52	55.55	83.83
57.57	71.71	93.93	54.54	74.74	59.59	91.91	76.76	65.65	75.75	91.91	52.52	70.70	86.86	55.55
68.68	97.97	90.90	70.70	95.95	97.97	59.59	89.89	98.98	63.63	55.55	64.64	91.91	77.77	62.62
94.94	54.54	97.97	95.95	83.83	94.94	92.92	67.67	52.52	69.69	95.95	77.77	54.54	84.84	70.70
96.96	66.66	60.60	59.59	65.65	55.55	96.96	71.71	50.50	50.50	64.64	53.53	58.58	89.89	64.64
85.85	66.66	58.58	91.91	74.74	75.75	63.63	72.72	55.55	56.56	60.60	86.86	96.96	84.84	84.84
96.96	98.98	70.70	63.63	53.53	79.79	72.72	85.85	74.74	64.64	68.68	72.72	65.65	53.53	55.55
93.93	72.72	55.55	65.65	84.84	79.79	86.86	57.57	97.97	84.84	74.74	86.86	78.78	71.71	91.91
94.94	55.55	82.82	69.69	93.93	96.96	99.99	61.61	92.92	88.88	70.70	75.75	98.98	96.96	74.74
60.60	91.91	56.56	53.53	72.72	99.99	90.90	86.86	75.75	91.91	57.57	76.76	71.71	99.99	98.98
71.71	79.79	97.97	97.97	74.74	70.70	77.77	94.94	89.89	77.77	82.82	96.96	66.66	87.87	94.94
72.72	87.87	70.70	59.59	93.93	98.98	84.84	73.73	59.59	61.61	55.55	85.85	86.86	50.50	67.67
72.72	64.64	62.62	91.91	88.88	67.67	74.74	71.71	59.59	60.60	88.88	64.64	88.88	60.60	52.52
80.80	58.58	54.54	68.68	61.61	86.86	85.85	51.51	66.66	82.82	90.90	87.87	86.86	54.54	92.92
77.77	79.79	96.96	55.55	61.61	71.71	76.76	74.74	96.96	69.69	53.53	67.67	81.81	72.72	90.90
83.83	99.99	58.58	80.80	81.81	63.63	53.53	60.60	82.82	52.52	52.52	92.92	80.80	82.82	67.67
56.56	71.71	57.57	83.83	70.70	94.94	58.58	90.90	66.66	99.99	63.63	76.76	97.97	97.97	78.78
72.72	71.71	90.90	62.62	86.86	55.55	83.83	80.80	58.58	86.86	89.89	95.95	82.82	62.62	95.95
99.99	81.81	93.93	71.71	61.61	78.78	76.76	76.76	59.59	94.94	94.94	68.68	66.66	92.92	97.97
68.68	60.60	52.52	90.90	82.82	81.81	76.76	77.77	61.61	79.79	79.79	78.78	98.98	72.72	65.65
50.50	65.65	92.92	92.92	69.69	78.78	52.52	86.86	88.88	62.62	83.83	65.65	68.68	98.98	77.77
96.96	83.83	59.59	87.87	53.53	52.52	68.68	89.89	54.54	80.80	64.64	93.93	99.99	56.56	83.83
83.83	66.66	58.58	75.75	75.75	80.80	54.54	91.91	67.67	77.77	51.51	81.81	53.53	58.58	69.69
71.71	80.80	69.69	50.50	78.78	97.97	53.53	92.92	66.66	77.77	62.62	52.52	55.55	64.64	66.66
84.84	91.91	94.94	83.83	84.84	57.57	76.76	84.84	85.85	83.83	51.51	57.57	91.91	50.50	96.96
56.56	75.75	86.86	90.90	72.72	95.95	52.52	69.69	89.89	81.81	74.74	84.84	64.64	74.74	82.82
74.74	94.94	78.78	53.53	62.62	90.90	54.54	80.80	67.67	79.79	64.64	71.71	65.65	62.62	74.74
84.84	53.53	60.60	81.81	94.94	87.87	86.86	71.71	61.61	67.67	77.77	60.60	62.62	70.70	97.97
52.52	63.63	62.62	57.57	89.89	85.85	57.57	84.84	65.65	97.97	89.89	55.55	73.73	95.95	85.85
69.69	81.81	76.76	67.67	89.89	58.58	58.58	54.54	75.75	97.97	96.96	77.77	56.56	89.89	82.82
91.91	94.94	73.73	50.50	78.78	57.57	76.76	80.80	76.76	85.85	55.55	90.90	52.52	72.72	57.57
50.50	95.95	57.57	62.62	51.51	86.86	59.59	96.96	90.90	64.64	62.62	97.97	72.72	61.61	78.78
86.86	54.54	92.92	97.97	79.79	51.51	60.60	65.65	75.75	92.92	99.99	96.96	56.56	58.58	84.84
74.74	82.82	58.58	77.77	92.92	76.76	51.51	54.54	77.77	64.64	51.51	58.58	88.88	81.81	52.52
81.81	62.62	98.98	59.59	76.76	89.89	87.87	59.59	71.71	89.89	86.86	67.67	55.55	98.98	56.56
91.91	66.66	73.73	53.53	94.94	58.58	89.89	68.68	56.56	53.53	53.53	59.59	80.80	79.79	85.85
99.99	62.62	87.87	83.83	69.69	56.56	95.95	93.93	55.55	99.99	69.69	90.90	57.57	55.55	95.95
51.51	74.74	71.71	68.68	70.70	99.99	92.92	65.65	96.96	80.80	73.73	81.81	56.56	76.76	85.85
65.65	67.67	95.95	57.57	81.81	81.81	77.77	85.85	94.94	64.64	91.91	78.78	58.58	84.84	81.81
89.89	51.51	57.57	67.67	57.57	99.99	58.58	61.61	58.58	96.96	57.57	64.64	84.84	63.63	87.87
85.85	59.59	86.86	81.81	64.64	72.72	56.56	71.71	50.50	71.71	94.94	98.98	52.52	57.57	56.56
59.59	53.53	92.92	85.85	61.61	80.80	53.53	64.64	78.78	52.52	58.58	57.57	88.88	58.58	85.85
80.80	91.91	81.81	79.79	72.72	50.50	95.95	82.82	96.96	55.55	79.79	91.91	63.63	75.75	79.79
80.80	75.75	93.93	91.91	77.77	57.57	96.96	71.71	97.97	50.50	73.73	77.77	70.70	58.58	90.90
68.68	50.50	71.71	50.50	87.87	63.63	77.77	52.52	80.80	68.68	59.59	79.79	53.53	89.89	83.83
99.99	77.77	68.68	58.58	56.56	87.87	67.67	61.61	86.86	60.60	59.59	61.61	69.69	73.73	66.66
87.87	73.73	87.87	91.91	78.78	84.84	54.54	65.65	71.71	60.60	91.91	84.84	85.85	56.56	57.57
83.83	52.52	70.70	68.68	89.89	88.88	61.61	80.80	54.54	67.67	63.63	67.67	77.77	56.56	56.56
54.54	76.76	75.75	77.77	70.70	70.70	61.61	85.85	79.79	68.68	69.69	85.85	54.54	53.53	59.59
96.96	54.54	90.90	97.97	73.73	56.56	74.74	58.58	70.70	86.86	90.90	94.94	88.88	79.79	79.79
61.61	71.71	67.67	72.72	99.99	94.94	60.60	69.69	78.78	72.72	90.90	71.71	56.56	68.68	50.50
67.67	68.68	60.60	83.83	58.58	59.59	99.99	80.80	89.89	69.69	94.94	58.58	82.82	53.53	68.68
94.94	89.89	98.98	75.75	86.86	53.53	58.58	57.57	57.57	66.66	58.58	63.63	68.68	88.88	78.78
98.98	88.88	86.86	91.91	72.72	61.61	83.83	94.94	80.80	89.89	61.61	51.51	72.72	92.92	53.53
83.83	98.98	70.70	86.86	66.66	86.86	94.94	71.71	54.54	99.99	74.74	74.74	55.55	77.77	88.88
77.77	57.57	59.59	50.50	88.88	98.98	67.67	75.75	78.78	68.68	90.90	52.52	94.94	97.97	65.65
55.55	79.79	88.88	64.64	66.66	76.76	94.94	66.66	67.67	70.70	68.68	79.79	67.67	70.70	65.65
61.61	64.64	63.63	50.50	89.89	92.92	66.66	66.66	50.50	52.52	64.64	88.88	91.91	99.99	83.83
55.55	90.90	60.60	88.88	66.66	72.72	67.67	85.85	91.91	64.64	59.59	58.58	86.86	74.74	66.66
83.83	82.82	99.99	86.86	50.50	92.92	91.91	55.55	79.79	79.79	75.75	85.85	85.85	57.57	55.55
87.87	52.52	56.56	57.57	65.65	63.63	67.67	78.78	94.94	82.82	80.80	62.62	81.81	54.54	75.75
84.84	54.54	89.89	71.71	66.66	58.58	52.52	68.68	90.90	91.91	79.79	81.81	80.80	80.80	56.56
85.85	96.96	57.57	86.86	51.51	82.82	66.66	51.51	89.89	63.63	80.80	60.60	66.66	88.88	82.82
91.91	70.70	52.52	66.66	87.87	51.51	97.97	82.82	76.76	94.94	87.87	62.62	90.90	66.66	98.98
56.56	55.55	86.86	96.96	93.93	91.91	79.79	59.59	89.89	59.59	68.68	80.80	69.69	84.84	56.56
80.80	56.56	85.85	91.91	93.93	69.69	75.75	75.75	66.66	89.89	75.75	98.98	70.70	61.61	73.73
73.73	94.94	53.53	89.89	58.58	98.98	92.92	55.55	77.77	66.66	84.84	71.71	92.92	82.82	81.81
98.98	79.79	78.78	50.50	58.58	58.58	87.87	65.65	64.64	62.62	82.82	88.88	60.60	74.74	65.65
97.97	62.62	93.93	81.81	65.65	65.65	99.99	70.70	81.81	82.82	56.56	98.98	81.81	54.54	80.80
91.91	92.92	78.78	74.74	64.64	70.70	62.62	66.66	53.53	51.51	76.76	81.81	63.63	79.79	50.50
50.50	82.82	81.81	79.79	89.89	71.71	96.96	67.67	74.74	91.91	99.99	89.89	91.91	78.78	68.68
61.61	61.61	54.54	89.89	61.61	99.99	52.52	63.63	51.51	84.84	53.53	50.50	73.73	71.71	98.98
78.78	68.68	57.57	89.89	69.69	53.53	75.75	63.63	55.55	58.58	76.76	99.99	76.76	62.62	75.75
50.50	82.82	59.59	75.75	90.90	85.85	86.86	85.85	74.74	55.55	96.96	62.62	52.52	93.93	84.84
51.51	57.57	90.90	83.83	53.53	50.50	69.69	58.58	68.68	86.86	95.95	66.66	90.90	80.80	78.78
75.75	77.77	63.63	60.60	50.50	82.82	65.65	94.94	60.60	89.89	82.82	51.51	75.75	98.98	77.77
75.75	98.98	71.71	77.77	82.82	86.86	51.51	92.92	59.59	55.55	68.68	91.91	87.87	80.80	88.88
60.60	58.58	77.77	64.64	92.92	82.82	62.62	57.57	80.80	84.84	97.97	84.84	65.65	71.71	63.63
89.89	89.89	70.70	58.58	56.56	59.59	97.97	93.93	78.78	86.86	53.53	64.64	70.70	77.77	80.80
93.93	75.75	69.69	82.82	64.64	79.79	77.77	66.66	53.53	60.60	60.60	79.79	88.88	99.99	86.86
97.97	65.65	86.86	71.71	92.92	84.84	51.51	94.94	84.84	57.57	86.86	64.64	77.77	97.97	95.95
67.67	94.94	98.98	80.80	74.74	53.53	55.55	82.82	73.73	76.76	57.57	90.90	85.85	80.80	81.81
90.90	75.75	95.95	50.50	52.52	81.81	95.95	73.73	83.83	86.86	87.87	97.97	63.63	53.53	54.54
89.89	76.76	50.50	54.54	81.81	72.72	72.72	76.76	81.81	93.93	70.70	75.75	63.63	88.88	82.82
87.87	87.87	76.76	98.98	83.83	85.85	74.74	69.69	87.87	59.59	96.96	78.78	79.79	69.69	66.66
76.76	59.59	90.90	52.52	50.50	68.68	55.55	79.79	70.70	74.74	55.55	77.77	61.61	95.95	93.93
76.76	69.69	90.90	73.73	73.73	99.99	66.66	69.69	69.69	72.72	50.50	87.87	51.51	77.77	91.91
52.52	63.63	68.68	73.73	55.55	70.70	87.87	83.83	85.85	53.53	64.64	92.92	92.92	83.83	87.87
93.93	56.56	98.98	84.84	55.55	67.67	63.63	65.65	74.74	61.61	69.69	53.53	52.52	70.70	68.68
50.50	80.80	80.80	86.86	80.80	95.95	62.62	55.55	67.67	72.72	89.89	94.94	85.85	82.82	65.65
54.54	50.50	74.74	99.99	86.86	58.58	77.77	95.95	55.55	76.76	73.73	61.61	71.71	80.80	80.80
95.95	58.58	84.84	56.56	50.50	89.89	56.56	94.94	56.56	62.62	76.76	73.73	90.90	68.68	85.85
69.69	74.74	87.87	99.99	76.76	83.83	86.86	84.84	98.98	62.62	94.94	55.55	96.96	94.94	87.87
93.93	66.66	98.98	83.83	71.71	85.85	74.74	58.58	60.60	92.92	61.61	68.68	70.70	64.64	94.94
95.95	92.92	88.88	52.52	75.75	88.88	76.76	75.75	62.62	51.51	97.97	59.59	52.52	72.72	84.84
95.95	53.53	65.65	79.79	88.88	84.84	81.81	98.98	83.83	90.90	79.79	64.64	56.56	67.67	77.77
54.54	92.92	58.58	76.76	96.96	54.54	93.93	65.65	98.98	50.50	83.83	54.54	77.77	84.84	97.97
55.55	67.67	55.55	66.66	63.63	97.97	99.99	68.68	85.85	54.54	71.71	58.58	67.67	55.55	78.78
74.74	85.85	95.95	62.62	98.98	70.70	68.68	95.95	98.98	53.53	96.96	72.72	82.82	85.85	97.97
55.55	90.90	66.66	72.72	65.65	57.57	64.64	72.72	93.93	90.90	89.89	69.69	85.85	71.71	99.99
67.67	89.89	65.65	53.53	82.82	70.70	83.83	75.75	69.69	62.62	63.63	58.58	78.78	65.65	62.62
81.81	81.81	84.84	96.96	58.58	73.73	81.81	57.57	73.73	77.77	58.58	68.68	53.53	81.81	53.53
56.56	54.54	53.53	92.92	66.66	97.97	51.51	54.54	87.87	90.90	54.54	85.85	90.90	58.58	96.96
53.53	76.76	99.99	70.70	53.53	91.91	86.86	81.81	82.82	73.73	68.68	76.76	86.86	51.51	96.96
75.75	97.97	77.77	97.97	93.93	93.93	53.53	72.72	97.97	71.71	55.55	81.81	73.73	85.85	84.84
67.67	80.80	75.75	85.85	55.55	81.81	76.76	64.64	89.89	72.72	79.79	99.99	60.60	54.54	88.88
71.71	74.74	59.59	69.69	77.77	66.66	57.57	83.83	61.61	64.64	77.77	71.71	62.62	74.74	97.97
65.65	74.74	75.75	97.97	67.67	86.86	80.80	90.90	89.89	98.98	67.67	89.89	67.67	56.56	70.70
73.73	71.71	92.92	84.84	61.61	59.59	76.76	72.72	56.56	94.94	99.99	88.88	72.72	98.98	59.59
71.71	60.60	54.54	87.87	83.83	80.80	65.65	64.64	69.69	55.55	73.73	79.79	76.76	74.74	79.79
56.56	60.60	66.66	51.51	95.95	62.62	95.95	53.53	91.91	85.85	90.90	68.68	70.70	87.87	83.83
53.53	50.50	70.70	67.67	64.64	50.50	85.85	71.71	75.75	85.85	63.63	61.61	62.62	91.91	50.50
99.99	78.78	73.73	74.74	99.99	74.74	83.83	83.83	83.83	98.98	66.66	61.61	93.93	79.79	69.69
85.85	55.55	74.74	54.54	78.78	53.53	62.62	85.85	51.51	59.59	89.89	65.65	77.77	65.65	91.91
85.85	68.68	61.61	92.92	89.89	82.82	71.71	59.59	90.90	89.89	58.58	91.91	62.62	74.74	98.98
76.76	61.61	64.64	81.81	73.73	73.73	57.57	79.79	67.67	56.56	50.50	89.89	78.78	91.91	94.94
53.53	69.69	67.67	81.81	55.55	99.99	82.82	76.76	56.56	76.76	52.52	85.85	75.75	57.57	67.67
97.97	50.50	92.92	62.62	90.90	51.51	80.80	64.64	64.64	98.98	93.93	83.83	76.76	71.71	92.92
94.94	51.51	61.61	92.92	92.92	53.53	60.60	76.76	94.94	97.97	96.96	82.82	76.76	69.69	65.65
82.82	55.55	82.82	77.77	51.51	67.67	55.55	76.76	77.77	62.62	70.70	61.61	52.52	95.95	72.72
69.69	88.88	84.84	94.94	64.64	76.76	90.90	60.60	66.66	66.66	61.61	59.59	58.58	71.71	89.89
55.55	85.85	54.54	71.71	81.81	77.77	69.69	78.78	70.70	65.65	58.58	92.92	85.85	64.64	85.85
70.70	53.53	91.91	92.92	63.63	74.74	96.96	77.77	73.73	66.66	57.57	61.61	91.91	97.97	57.57
82.82	79.79	92.92	55.55	83.83	88.88	81.81	53.53	60.60	56.56	51.51	69.69	96.96	64.64	72.72
61.61	69.69	62.62	69.69	82.82	58.58	72.72	74.74	57.57	52.52	64.64	84.84	63.63	84.84	88.88
62.62	98.98	96.96	86.86	57.57	61.61	66.66	85.85	71.71	98.98	65.65	54.54	97.97	62.62	73.73
91.91	76.76	56.56	53.53	68.68	66.66	76.76	80.80	67.67	73.73	51.51	61.61	84.84	90.90	63.63
92.92	90.90	61.61	60.60	65.65	53.53	83.83	84.84	80.80	69.69	94.94	76.76	58.58	90.90	75.75
68.68	69.69	93.93	50.50	83.83	53.53	91.91	50.50	87.87	84.84	95.95	85.85	85.85	97.97	76.76
89.89	99.99	85.85	67.67	75.75	70.70	84.84	70.70	76.76	96.96	88.88	51.51	74.74	78.78	77.77
57.57	56.56	72.72	54.54	95.95	75.75	52.52	75.75	85.85	81.81	50.50	72.72	57.57	79.79	73.73
57.57	98.98	90.90	50.50	63.63	77.77	53.53	94.94	74.74	85.85	87.87	74.74	51.51	84.84	82.82
74.74	51.51	96.96	91.91	97.97	79.79	69.69	93.93	51.51	50.50	88.88	76.76	56.56	68.68	51.51
79.79	68.68	87.87	88.88	51.51	99.99	80.80	67.67	75.75	72.72	50.50	52.52	65.65	88.88	65.65
86.86	88.88	68.68	64.64	97.97	50.50	69.69	96.96	95.95	84.84	82.82	70.70	90.90	59.59	54.54
88.88	91.91	58.58	52.52	88.88	71.71	55.55	79.79	91.91	74.74	51.51	78.78	59.59	94.94	60.60
63.63	57.57	82.82	60.60	58.58	96.96	81.81	52.52	94.94	76.76	79.79	81.81	97.97	77.77	74.74
76.76	73.73	86.86	92.92	66.66	66.66	69.69	98.98	67.67	93.93	57.57	98.98	67.67	82.82	75.75
82.82	84.84	62.62	92.92	82.82	67.67	61.61	68.68	65.65	99.99	54.54	67.67	95.95	77.77	66.66
66.66	92.92	86.86	67.67	89.89	99.99	76.76	54.54	95.95	77.77	92.92	75.75	61.61	82.82	86.86
50.50	97.97	53.53	59.59	65.65	84.84	96.96	51.51	97.97	91.91	87.87	99.99	64.64	57.57	94.94
78.78	75.75	99.99	56.56	90.90	68.68	79.79	55.55	59.59	94.94	59.59	64.64	51.51	73.73	94.94
80.80	71.71	56.56	89.89	56.56	84.84	65.65	60.60	87.87	96.96	63.63	59.59	82.82	67.67	50.50
68.68	76.76	77.77	79.79	87.87	67.67	82.82	69.69	85.85	65.65	93.93	92.92	54.54	67.67	57.57
52.52	89.89	98.98	72.72	84.84	60.60	99.99	61.61	63.63	85.85	62.62	62.62	58.58	69.69	80.80
87.87	87.87	63.63	64.64	95.95	96.96	73.73	95.95	67.67	54.54	88.88	83.83	86.86	98.98	67.67
66.66	82.82	62.62	68.68	57.57	93.93	78.78	98.98	83.83	55.55	92.92	52.52	97.97	94.94	97.97
91.91	77.77	79.79	90.90	59.59	53.53	52.52	95.95	64.64	53.53	56.56	94.94	87.87	98.98	93.93
67.67	64.64	63.63	91.91	66.66	50.50	79.79	83.83	85.85	93.93	75.75	84.84	82.82	67.67	53.53
51.51	69.69	81.81	88.88	53.53	99.99	90.90	79.79	90.90	95.95	52.52	52.52	83.83	57.57	85.85
84.84	77.77	78.78	83.83	74.74	74.74	72.72	80.80	66.66	97.97	99.99	74.74	66.66	77.77	62.62
99.99	56.56	71.71	55.55	72.72	94.94	99.99	62.62	57.57	97.97	96.96	65.65	88.88	64.64	92.92
74.74	87.87	71.71	80.80	50.50	59.59	54.54	62.62	94.94	67.67	86.86	75.75	75.75	70.70	97.97
98.98	73.73	78.78	75.75	66.66	84.84	59.59	66.66	56.56	96.96	93.93	75.75	80.80	70.70	82.82
73.73	54.54	88.88	72.72	94.94	69.69	74.74	82.82	94.94	52.52	76.76	90.90	81.81	98.98	55.55
90.90	88.88	76.76	68.68	79.79	67.67	61.61	94.94	75.75	93.93	62.62	53.53	88.88	67.67	83.83
82.82	61.61	75.75	76.76	97.97	86.86	89.89	83.83	79.79	76.76	81.81	73.73	88.88	55.55	50.50
61.61	71.71	53.53	89.89	58.58	93.93	71.71	93.93	81.81	86.86	90.90	99.99	84.84	85.85	52.52
78.78	64.64	89.89	89.89	79.79	74.74	64.64	90.90	87.87	82.82	60.60	90.90	58.58	83.83	80.80
54.54	61.61	72.72	83.83	92.92	93.93	88.88	82.82	98.98	93.93	97.97	84.84	62.62	79.79	52.52
54.54	74.74	74.74	61.61	96.96	73.73	80.80	91.91	64.64	74.74	60.60	96.96	78.78	64.64	86.86
78.78	99.99	75.75	92.92	61.61	96.96	68.68	64.64	90.90	86.86	67.67	73.73	81.81	52.52	81.81
78.78	55.55	92.92	96.96	54.54	86.86	68.68	97.97	73.73	65.65	70.70	78.78	93.93	84.84	72.72
80.80	63.63	87.87	62.62	50.50	98.98	99.99	85.85	63.63	73.73	66.66	61.61	98.98	85.85	97.97
67.67	52.52	57.57	69.69	86.86	80.80	56.56	93.93	88.88	55.55	50.50	85.85	72.72	54.54	83.83
65.65	71.71	77.77	69.69	90.90	53.53	76.76	75.75	73.73	60.60	98.98	54.54	63.63	64.64	52.52
74.74	78.78	67.67	81.81	85.85	52.52	71.71	55.55	67.67	53.53	78.78	91.91	61.61	75.75	93.93
57.57	83.83	51.51	83.83	92.92	63.63	50.50	62.62	69.69	65.65	76.76	71.71	76.76	62.62	82.82
76.76	87.87	65.65	64.64	69.69	95.95	56.56	85.85	67.67	97.97	58.58	74.74	75.75	79.79	70.70
52.52	62.62	96.96	97.97	53.53	78.78	69.69	92.92	53.53	74.74	88.88	69.69	97.97	50.50	51.51
67.67	68.68	85.85	64.64	86.86	68.68	77.77	64.64	80.80	95.95	86.86	96.96	57.57	78.78	77.77
65.65	92.92	50.50	55.55	56.56	53.53	70.70	86.86	62.62	94.94	70.70	50.50	86.86	57.57	83.83
74.74	63.63	95.95	87.87	51.51	69.69	80.80	73.73	85.85	81.81	86.86	66.66	83.83	63.63	78.78
74.74	81.81	95.95	86.86	54.54	67.67	74.74	68.68	74.74	75.75	63.63	59.59	70.70	92.92	50.50
57.57	79.79	59.59	66.66	79.79	56.56	91.91	84.84	87.87	74.74	97.97	69.69	63.63	59.59	77.77
83.83	69.69	67.67	85.85	51.51	76.76	61.61	82.82	90.90	85.85	67.67	58.58	76.76	89.89	90.90
94.94	83.83	68.68	55.55	61.61	63.63	57.57	61.61	77.77	60.60	73.73	56.56	55.55	82.82	83.83
61.61	78.78	95.95	77.77	94.94	72.72	74.74	69.69	70.70	83.83	95.95	62.62	53.53	68.68	67.67
94.94	88.88	63.63	97.97	54.54	72.72	70.70	77.77	53.53	61.61	92.92	85.85	67.67	77.77	89.89
64.64	88.88	59.59	96.96	99.99	87.87	77.77	59.59	82.82	77.77	62.62	76.76	81.81	71.71	55.55
93.93	85.85	59.59	50.50	94.94	93.93	99.99	55.55	97.97	92.92	80.80	76.76	52.52	66.66	62.62
91.91	90.90	95.95	61.61	63.63	95.95	52.52	68.68	79.79	71.71	53.53	94.94	61.61	53.53	59.59
85.85	99.99	73.73	50.50	89.89	61.61	80.80	97.97	89.89	91.91	63.63	75.75	80.80	94.94	93.93
90.90	97.97	62.62	61.61	93.93	55.55	90.90	75.75	58.58	75.75	56.56	76.76	90.90	86.86	84.84
76.76	88.88	85.85	73.73	81.81	92.92	85.85	84.84	67.67	61.61	78.78	74.74	65.65	56.56	69.69
82.82	82.82	76.76	94.94	78.78	70.70	66.66	54.54	66.66	54.54	60.60	67.67	63.63	76.76	92.92
50.50	88.88	81.81	50.50	79.79	53.53	51.51	97.97	99.99	51.51	54.54	87.87	54.54	52.52	52.52
94.94	50.50	81.81	64.64	81.81	84.84	79.79	67.67	64.64	60.60	52.52	82.82	86.86	78.78	58.58
55.55	56.56	86.86	99.99	66.66	78.78	52.52	94.94	75.75	86.86	86.86	90.90	93.93	97.97	88.88
71.71	73.73	94.94	76.76	54.54	78.78	63.63	78.78	89.89	86.86	60.60	76.76	59.59	99.99	54.54
85.85	76.76	82.82	75.75	55.55	63.63	56.56	78.78	68.68	61.61	74.74	69.69	59.59	82.82	58.58
78.78	61.61	98.98	65.65	74.74	84.84	52.52	94.94	85.85	89.89	54.54	95.95	91.91	86.86	66.66
58.58	98.98	81.81	89.89	94.94	59.59	66.66	50.50	74.74	96.96	58.58	51.51	91.91	89.89	70.70
63.63	61.61	59.59	79.79	84.84	80.80	76.76	75.75	98.98	86.86	74.74	82.82	99.99	58.58	64.64
52.52	93.93	51.51	91.91	52.52	69.69	50.50	74.74	56.56	82.82	56.56	78.78	78.78	69.69	55.55
89.89	83.83	92.92	53.53	99.99	81.81	89.89	59.59	74.74	95.95	68.68	76.76	62.62	94.94	58.58
53.53	64.64	98.98	57.57	62.62	99.99	76.76	89.89	82.82	90.90	55.55	81.81	53.53	96.96	94.94
86.86	81.81	50.50	60.60	97.97	69.69	93.93	75.75	72.72	63.63	59.59	63.63	78.78	91.91	74.74
66.66	76.76	99.99	98.98	93.93	63.63	63.63	70.70	92.92	57.57	50.50	60.60	86.86	77.77	52.52
68.68	59.59	86.86	70.70	99.99	95.95	62.62	51.51	74.74	89.89	82.82	80.80	62.62	91.91	78.78
92.92	85.85	83.83	83.83	92.92	99.99	89.89	59.59	90.90	71.71	71.71	81.81	96.96	69.69	99.99
96.96	85.85	82.82	68.68	81.81	75.75	61.61	55.55	95.95	86.86	67.67	60.60	64.64	71.71	92.92
72.72	53.53	89.89	86.86	95.95	54.54	55.55	68.68	65.65	91.91	72.72	73.73	78.78	76.76	55.55
56.56	84.84	65.65	98.98	81.81	70.70	92.92	87.87	68.68	75.75	64.64	84.84	84.84	57.57	70.70
92.92	58.58	50.50	79.79	55.55	57.57	96.96	84.84	75.75	76.76	81.81	61.61	96.96	68.68	50.50
55.55	58.58	89.89	78.78	60.60	99.99	68.68	87.87	73.73	78.78	63.63	55.55	55.55	60.60	88.88
86.86	78.78	54.54	51.51	61.61	64.64	88.88	91.91	79.79	53.53	78.78	88.88	66.66	95.95	87.87
97.97	62.62	57.57	58.58	95.95	89.89	81.81	85.85	82.82	65.65	97.97	78.78	54.54	68.68	84.84
80.80	85.85	77.77	63.63	75.75	66.66	61.61	51.51	87.87	96.96	55.55	62.62	58.58	73.73	67.67
68.68	50.50	89.89	75.75	90.90	50.50	55.55	88.88	58.58	92.92	68.68	60.60	59.59	79.79	89.89
71.71	75.75	82.82	93.93	63.63	72.72	56.56	72.72	53.53	84.84	73.73	75.75	96.96	68.68	89.89
64.64	89.89	56.56	68.68	57.57	61.61	83.83	90.90	94.94	95.95	52.52	79.79	96.96	57.57	84.84
66.66	74.74	73.73	54.54	99.99	87.87	87.87	76.76	71.71	57.57	60.60	79.79	51.51	65.65	88.88
56.56	54.54	73.73	57.57	76.76	80.80	74.74	66.66	92.92	66.66	74.74	93.93	53.53	70.70	91.91
81.81	72.72	54.54	62.62	57.57	73.73	93.93	98.98	87.87	57.57	70.70	93.93	71.71	92.92	63.63
90.90	74.74	72.72	89.89	79.79	85.85	91.91	97.97	77.77	75.75	86.86	53.53	68.68	74.74	56.56
54.54	57.57	91.91	56.56	92.92	98.98	68.68	60.60	64.64	74.74	94.94	64.64	56.56	88.88	53.53
82.82	88.88	63.63	69.69	79.79	53.53	82.82	96.96	60.60	53.53	91.91	95.95	73.73	64.64	52.52
89.89	83.83	70.70	77.77	56.56	99.99	87.87	50.50	81.81	85.85	75.75	53.53	56.56	91.91	79.79
90.90	89.89	57.57	60.60	66.66	75.75	64.64	68.68	79.79	57.57	69.69	77.77	73.73	61.61	80.80
78.78	86.86	71.71	99.99	72.72	51.51	89.89	87.87	58.58	53.53	69.69	94.94	92.92	89.89	55.55
61.61	98.98	73.73	89.89	61.61	92.92	60.60	51.51	70.70	93.93	78.78	50.50	77.77	81.81	73.73
72.72	55.55	71.71	65.65	84.84	83.83	81.81	98.98	99.99	70.70	58.58	80.80	59.59	81.81	68.68
63.63	89.89	56.56	56.56	71.71	83.83	60.60	77.77	83.83	78.78	80.80	56.56	66.66	96.96	64.64
97.97	84.84	52.52	71.71	57.57	50.50	97.97	87.87	55.55	71.71	89.89	57.57	62.62	86.86	81.81
80.80	98.98	52.52	74.74	87.87	53.53	77.77	81.81	52.52	63.63	65.65	93.93	97.97	55.55	68.68
76.76	98.98	69.69	62.62	68.68	86.86	76.76	61.61	85.85	77.77	63.63	79.79	91.91	84.84	61.61
59.59	76.76	90.90	66.66	86.86	81.81	93.93	51.51	89.89	96.96	60.60	79.79	78.78	50.50	59.59
87.87	74.74	77.77	92.92	51.51	59.59	79.79	91.91	51.51	63.63	97.97	63.63	61.61	82.82	53.53
60.60	65.65	57.57	60.60	59.59	72.72	82.82	58.58	54.54	88.88	88.88	97.97	74.74	86.86	69.69
73.73	73.73	82.82	62.62	57.57	98.98	94.94	83.83	86.86	53.53	64.64	75.75	88.88	73.73	56.56
55.55	97.97	63.63	83.83	70.70	62.62	74.74	64.64	50.50	81.81	64.64	67.67	59.59	66.66	89.89
63.63	69.69	96.96	85.85	50.50	88.88	51.51	67.67	58.58	83.83	92.92	92.92	58.58	69.69	72.72
83.83	61.61	71.71	54.54	83.83	70.70	97.97	74.74	79.79	55.55	90.90	97.97	78.78	65.65	83.83
96.96	50.50	56.56	86.86	53.53	62.62	75.75	95.95	88.88	75.75	80.80	83.83	82.82	51.51	71.71
96.96	65.65	97.97	75.75	90.90	75.75	68.68	61.61	52.52	97.97	69.69	85.85	70.70	60.60	68.68
62.62	92.92	62.62	50.50	65.65	65.65	91.91	73.73	58.58	58.58	96.96	98.98	87.87	53.53	64.64
91.91	78.78	60.60	68.68	96.96	84.84	87.87	69.69	92.92	90.90	57.57	71.71	84.84	69.69	83.83
57.57	55.55	53.53	61.61	81.81	98.98	62.62	88.88	94.94	88.88	71.71	55.55	80.80	80.80	66.66
54.54	95.95	80.80	99.99	77.77	88.88	57.57	59.59	72.72	99.99	94.94	93.93	71.71	85.85	70.70
90.90	73.73	87.87	64.64	55.55	54.54	88.88	80.80	53.53	83.83	89.89	85.85	62.62	91.91	70.70
86.86	61.61	57.57	71.71	89.89	63.63	64.64	73.73	86.86	71.71	71.71	95.95	50.50	83.83	69.69
52.52	74.74	69.69	79.79	76.76	79.79	89.89	76.76	66.66	76.76	91.91	99.99	96.96	77.77	65.65
81.81	69.69	94.94	65.65	67.67	59.59	84.84	66.66	67.67	83.83	92.92	94.94	93.93	95.95	96.96
76.76	59.59	83.83	61.61	79.79	65.65	67.67	80.80	67.67	55.55	91.91	65.65	76.76	50.50	97.97
88.88	74.74	59.59	97.97	81.81	69.69	81.81	74.74	69.69	84.84	70.70	76.76	64.64	93.93	77.77
78.78	67.67	89.89	81.81	62.62	83.83	90.90	64.64	53.53	73.73	77.77	73.73	59.59	61.61	81.81
55.55	82.82	96.96	64.64	58.58	99.99	96.96	67.67	75.75	91.91	73.73	62.62	56.56	97.97	54.54
67.67	62.62	71.71	83.83	51.51	51.51	68.68	79.79	89.89	68.68	87.87	62.62	98.98	55.55	84.84
77.77	86.86	98.98	81.81	73.73	97.97	82.82	92.92	52.52	50.50	65.65	76.76	51.51	70.70	68.68
78.78	57.57	91.91	73.73	61.61	60.60	94.94	75.75	54.54	66.66	89.89	93.93	84.84	85.85	61.61
88.88	71.71	80.80	50.50	95.95	67.67	51.51	70.70	74.74	93.93	64.64	73.73	99.99	50.50	65.65
97.97	67.67	53.53	87.87	58.58	55.55	75.75	96.96	63.63	81.81	52.52	50.50	89.89	61.61	95.95
69.69	90.90	65.65	68.68	50.50	56.56	64.64	64.64	97.97	65.65	70.70	55.55	81.81	71.71	75.75
91.91	92.92	64.64	87.87	82.82	75.75	53.53	84.84	95.95	64.64	51.51	95.95	55.55	93.93	67.67
74.74	56.56	77.77	97.97	61.61	62.62	53.53	75.75	78.78	67.67	63.63	56.56	85.85	78.78	68.68
63.63	89.89	83.83	62.62	99.99	81.81	64.64	67.67	86.86	52.52	93.93	98.98	53.53	71.71	81.81
53.53	61.61	63.63	53.53	82.82	50.50	52.52	80.80	67.67	82.82	65.65	63.63	91.91	77.77	96.96
63.63	79.79	71.71	85.85	99.99	67.67	72.72	94.94	77.77	62.62	68.68	91.91	64.64	53.53	69.69
54.54	72.72	52.52	82.82	63.63	85.85	96.96	54.54	86.86	90.90	50.50	63.63	65.65	76.76	93.93
78.78	75.75	78.78	61.61	84.84	75.75	75.75	68.68	76.76	98.98	71.71	60.60	91.91	89.89	76.76
65.65	94.94	80.80	87.87	74.74	70.70	77.77	90.90	99.99	70.70	66.66	70.70	82.82	81.81	54.54
71.71	61.61	57.57	56.56	94.94	75.75	67.67	71.71	96.96	61.61	70.70	53.53	72.72	89.89	99.99
72.72	93.93	69.69	58.58	73.73	65.65	97.97	74.74	65.65	59.59	68.68	94.94	59.59	57.57	64.64
96.96	73.73	80.80	62.62	58.58	63.63	86.86	98.98	82.82	60.60	99.99	97.97	59.59	69.69	81.81
51.51	89.89	79.79	90.90	90.90	56.56	90.90	95.95	54.54	87.87	93.93	92.92	74.74	80.80	96.96
96.96	58.58	51.51	53.53	67.67	51.51	50.50	71.71	52.52	95.95	63.63	91.91	91.91	68.68	52.52
72.72	56.56	88.88	94.94	77.77	51.51	83.83	78.78	61.61	66.66	68.68	55.55	54.54	91.91	71.71
70.70	77.77	80.80	63.63	64.64	73.73	58.58	82.82	83.83	57.57	62.62	71.71	89.89	51.51	87.87
69.69	75.75	65.65	82.82	92.92	64.64	99.99	76.76	50.50	98.98	77.77	88.88	96.96	57.57	73.73
61.61	89.89	94.94	80.80	78.78	89.89	92.92	83.83	57.57	87.87	67.67	78.78	75.75	95.95	84.84
85.85	72.72	83.83	76.76	92.92	54.54	82.82	65.65	99.99	97.97	51.51	59.59	58.58	53.53	68.68
99.99	57.57	65.65	51.51	68.68	73.73	92.92	95.95	85.85	74.74	51.51	95.95	60.60	95.95	58.58
68.68	76.76	98.98	70.70	82.82	95.95	56.56	80.80	70.70	55.55	96.96	60.60	67.67	83.83	80.80
91.91	73.73	54.54	72.72	68.68	59.59	72.72	64.64	82.82	75.75	57.57	51.51	89.89	85.85	98.98
72.72	66.66	91.91	80.80	56.56	95.95	67.67	78.78	67.67	76.76	59.59	90.90	76.76	95.95	55.55
78.78	66.66	75.75	80.80	99.99	63.63	99.99	95.95	92.92	65.65	63.63	52.52	89.89	55.55	78.78
92.92	57.57	51.51	84.84	73.73	74.74	61.61	64.64	93.93	88.88	79.79	90.90	77.77	65.65	51.51
59.59	63.63	57.57	71.71	74.74	75.75	71.71	70.70	55.55	87.87	93.93	58.58	92.92	69.69	54.54
83.83	71.71	64.64	54.54	69.69	55.55	67.67	70.70	80.80	95.95	83.83	97.97	50.50	74.74	64.64
50.50	80.80	53.53	77.77	50.50	50.50	67.67	82.82	71.71	53.53	54.54	96.96	82.82	75.75	89.89
51.51	56.56	70.70	71.71	86.86	99.99	72.72	78.78	67.67	88.88	76.76	91.91	65.65	85.85	89.89
97.97	62.62	84.84	55.55	78.78	96.96	77.77	63.63	69.69	70.70	84.84	87.87	77.77	53.53	64.64
83.83	54.54	79.79	79.79	86.86	81.81	83.83	70.70	76.76	74.74	87.87	52.52	74.74	55.55	54.54
65.65	83.83	97.97	84.84	62.62	71.71	70.70	77.77	75.75	86.86	86.86	53.53	62.62	72.72	92.92
74.74	67.67	74.74	84.84	69.69	69.69	93.93	52.52	98.98	52.52	89.89	74.74	90.90	71.71	89.89
56.56	78.78	93.93	77.77	56.56	66.66	69.69	73.73	85.85	64.64	79.79	72.72	65.65	94.94	74.74
88.88	59.59	92.92	74.74	64.64	58.58	96.96	92.92	92.92	99.99	82.82	57.57	63.63	52.52	96.96
65.65	50.50	76.76	95.95	79.79	69.69	98.98	75.75	51.51	63.63	99.99	96.96	78.78	78.78	81.81
83.83	59.59	85.85	89.89	58.58	92.92	72.72	59.59	79.79	74.74	64.64	61.61	56.56	63.63	64.64
78.78	94.94	95.95	71.71	91.91	88.88	56.56	79.79	58.58	94.94	53.53	69.69	72.72	69.69	56.56
65.65	91.91	65.65	67.67	86.86	62.62	96.96	75.75	50.50	65.65	77.77	63.63	75.75	75.75	93.93
79.79	87.87	91.91	73.73	96.96	66.66	58.58	96.96	94.94	98.98	87.87	57.57	60.60	80.80	89.89
57.57	70.70	69.69	53.53	59.59	99.99	91.91	61.61	76.76	83.83	51.51	93.93	84.84	71.71	65.65
77.77	55.55	73.73	62.62	68.68	81.81	57.57	59.59	83.83	77.77	83.83	54.54	77.77	93.93	92.92
73.73	51.51	89.89	50.50	71.71	89.89	65.65	69.69	76.76	70.70	63.63	56.56	91.91	59.59	53.53
65.65	80.80	80.80	52.52	64.64	80.80	79.79	73.73	89.89	75.75	82.82	70.70	74.74	53.53	88.88
71.71	69.69	55.55	95.95	84.84	64.64	60.60	96.96	66.66	54.54	62.62	59.59	74.74	59.59	90.90
66.66	56.56	64.64	61.61	99.99	75.75	57.57	70.70	97.97	52.52	52.52	72.72	90.90	89.89	61.61
73.73	98.98	96.96	53.53	50.50	66.66	83.83	91.91	94.94	80.80	76.76	63.63	89.89	78.78	96.96
98.98	90.90	65.65	84.84	70.70	58.58	67.67	87.87	69.69	81.81	83.83	89.89	67.67	89.89	67.67
92.92	57.57	55.55	79.79	57.57	85.85	87.87	90.90	97.97	58.58	79.79	90.90	60.60	70.70	94.94
99.99	91.91	55.55	67.67	92.92	65.65	60.60	69.69	54.54	76.76	55.55	52.52	93.93	71.71	84.84
85.85	84.84	68.68	50.50	74.74	84.84	87.87	87.87	50.50	57.57	94.94	53.53	51.51	85.85	70.70
69.69	98.98	76.76	92.92	69.69	66.66	55.55	81.81	58.58	57.57	75.75	97.97	92.92	54.54	94.94
60.60	69.69	63.63	80.80	99.99	63.63	89.89	50.50	53.53	75.75	69.69	51.51	65.65	96.96	86.86
95.95	93.93	81.81	93.93	64.64	74.74	70.70	78.78	90.90	64.64	75.75	71.71	70.70	96.96	92.92
63.63	93.93	94.94	94.94	57.57	83.83	93.93	59.59	75.75	67.67	56.56	57.57	79.79	96.96	59.59
58.58	79.79	59.59	98.98	97.97	84.84	69.69	65.65	82.82	79.79	79.79	90.90	54.54	97.97	69.69
92.92	55.55	53.53	56.56	72.72	87.87	72.72	85.85	63.63	97.97	73.73	76.76	66.66	53.53	76.76
65.65	52.52	66.66	75.75	88.88	63.63	91.91	89.89	90.90	69.69	73.73	65.65	69.69	97.97	87.87
80.80	71.71	77.77	79.79	62.62	85.85	82.82	50.50	77.77	66.66	69.69	93.93	50.50	69.69	93.93
83.83	93.93	75.75	66.66	66.66	96.96	85.85	79.79	69.69	53.53	83.83	64.64	78.78	68.68	65.65
61.61	60.60	99.99	68.68	68.68	68.68	52.52	85.85	56.56	82.82	84.84	80.80	52.52	98.98	63.63
50.50	51.51	79.79	50.50	91.91	87.87	82.82	79.79	91.91	58.58	96.96	55.55	93.93	60.60	93.93
68.68	93.93	68.68	87.87	63.63	65.65	88.88	93.93	95.95	85.85	94.94	54.54	94.94	83.83	90.90
90.90	78.78	81.81	60.60	59.59	50.50	76.76	90.90	73.73	95.95	97.97	93.93	76.76	80.80	67.67
90.90	97.97	84.84	53.53	50.50	63.63	84.84	53.53	82.82	61.61	55.55	92.92	87.87	88.88	57.57
57.57	57.57	79.79	86.86	54.54	96.96	77.77	90.90	73.73	81.81	80.80	58.58	98.98	80.80	84.84
85.85	73.73	72.72	96.96	96.96	67.67	56.56	61.61	97.97	93.93	52.52	51.51	91.91	93.93	55.55
92.92	74.74	52.52	54.54	96.96	90.90	53.53	87.87	59.59	76.76	62.62	50.50	90.90	92.92	94.94
81.81	66.66	56.56	67.67	74.74	86.86	83.83	63.63	83.83	59.59	52.52	50.50	71.71	90.90	94.94
75.75	75.75	69.69	51.51	62.62	56.56	91.91	83.83	90.90	84.84	68.68	53.53	54.54	99.99	80.80
66.66	80.80	61.61	87.87	69.69	74.74	60.60	92.92	98.98	65.65	90.90	64.64	95.95	86.86	58.58
81.81	78.78	74.74	88.88	97.97	75.75	66.66	63.63	92.92	64.64	50.50	64.64	66.66	96.96	97.97
66.66	60.60	92.92	52.52	71.71	51.51	81.81	61.61	99.99	92.92	54.54	69.69	69.69	71.71	99.99
82.82	52.52	55.55	55.55	51.51	71.71	53.53	53.53	77.77	76.76	73.73	70.70	83.83	86.86	79.79
53.53	69.69	78.78	67.67	92.92	87.87	54.54	78.78	78.78	92.92	68.68	51.51	78.78	66.66	75.75
98.98	93.93	81.81	81.81	82.82	90.90	75.75	53.53	73.73	89.89	60.60	65.65	58.58	64.64	52.52
53.53	74.74	96.96	79.79	72.72	91.91	89.89	84.84	86.86	73.73	77.77	70.70	67.67	99.99	52.52
61.61	55.55	77.77	78.78	59.59	91.91	82.82	76.76	65.65	90.90	59.59	89.89	70.70	67.67	57.57
63.63	76.76	65.65	78.78	60.60	62.62	96.96	93.93	91.91	72.72	57.57	91.91	68.68	98.98	98.98
59.59	98.98	75.75	62.62	81.81	58.58	93.93	92.92	99.99	74.74	79.79	89.89	93.93	88.88	61.61
70.70	56.56	91.91	92.92	56.56	54.54	52.52	61.61	78.78	69.69	97.97	54.54	99.99	99.99	62.62
66.66	53.53	96.96	72.72	64.64	71.71	96.96	87.87	84.84	89.89	99.99	53.53	88.88	55.55	71.71
80.80	73.73	65.65	82.82	82.82	78.78	94.94	67.67	58.58	94.94	56.56	83.83	54.54	62.62	80.80
58.58	81.81	99.99	50.50	55.55	71.71	62.62	91.91	51.51	62.62	52.52	87.87	65.65	74.74	97.97
60.60	65.65	88.88	75.75	98.98	75.75	55.55	77.77	81.81	73.73	58.58	89.89	76.76	60.60	84.84
85.85	52.52	81.81	89.89	56.56	65.65	52.52	98.98	76.76	84.84	62.62	50.50	53.53	65.65	67.67
56.56	61.61	50.50	67.67	77.77	99.99	75.75	82.82	73.73	98.98	52.52	93.93	98.98	74.74	67.67
50.50	88.88	60.60	58.58	90.90	71.71	98.98	91.91	89.89	98.98	87.87	86.86	51.51	79.79	63.63
94.94	68.68	63.63	60.60	97.97	75.75	77.77	96.96	65.65	54.54	53.53	96.96	67.67	55.55	84.84
97.97	96.96	94.94	73.73	56.56	78.78	60.60	90.90	71.71	53.53	60.60	81.81	77.77	92.92	95.95
88.88	98.98	79.79	87.87	50.50	69.69	55.55	82.82	89.89	77.77	65.65	86.86	53.53	79.79	77.77
66.66	56.56	91.91	54.54	92.92	94.94	89.89	91.91	53.53	72.72	86.86	55.55	82.82	73.73	77.77
96.96	90.90	61.61	58.58	99.99	50.50	81.81	98.98	77.77	95.95	75.75	60.60	93.93	94.94	70.70
80.80	70.70	98.98	84.84	89.89	90.90	58.58	53.53	85.85	58.58	76.76	68.68	56.56	79.79	80.80
52.52	82.82	61.61	93.93	66.66	86.86	63.63	80.80	60.60	57.57	97.97	68.68	99.99	83.83	88.88
74.74	85.85	66.66	61.61	66.66	91.91	95.95	86.86	83.83	70.70	82.82	58.58	68.68	64.64	73.73
95.95	64.64	87.87	84.84	94.94	67.67	54.54	59.59	86.86	94.94	76.76	71.71	53.53	67.67	95.95
82.82	74.74	51.51	63.63	85.85	64.64	85.85	50.50	87.87	68.68	76.76	94.94	88.88	56.56	94.94
63.63	93.93	88.88	64.64	99.99	98.98	50.50	70.70	69.69	53.53	78.78	52.52	72.72	82.82	68.68
88.88	94.94	89.89	63.63	61.61	99.99	65.65	93.93	53.53	63.63	92.92	66.66	60.60	94.94	90.90
81.81	85.85	97.97	88.88	90.90	82.82	65.65	88.88	83.83	84.84	84.84	97.97	81.81	70.70	59.59
88.88	55.55	89.89	82.82	98.98	90.90	96.96	57.57	68.68	51.51	52.52	61.61	94.94	62.62	86.86
50.50	61.61	87.87	94.94	70.70	55.55	90.90	81.81	76.76	61.61	88.88	99.99	63.63	97.97	66.66
85.85	76.76	57.57	53.53	93.93	84.84	50.50	77.77	93.93	95.95	76.76	62.62	94.94	95.95	91.91
95.95	98.98	51.51	96.96	79.79	63.63	62.62	88.88	91.91	61.61	93.93	73.73	52.52	65.65	80.80
82.82	53.53	92.92	97.97	60.60	93.93	54.54	71.71	50.50	90.90	87.87	91.91	71.71	81.81	54.54
91.91	70.70	60.60	61.61	97.97	93.93	98.98	94.94	70.70	89.89	80.80	77.77	52.52	60.60	52.52
87.87	86.86	67.67	59.59	79.79	97.97	95.95	75.75	82.82	66.66	65.65	74.74	59.59	70.70	95.95
89.89	96.96	81.81	73.73	57.57	60.60	53.53	63.63	79.79	67.67	69.69	84.84	56.56	98.98	55.55
58.58	91.91	97.97	86.86	51.51	66.66	93.93	95.95	94.94	57.57	87.87	73.73	94.94	62.62	56.56
98.98	54.54	77.77	74.74	68.68	68.68	86.86	80.80	50.50	99.99	86.86	65.65	71.71	71.71	72.72
57.57	89.89	57.57	64.64	78.78	78.78	60.60	83.83	77.77	80.80	77.77	89.89	85.85	53.53	90.90
56.56	50.50	59.59	50.50	71.71	64.64	59.59	66.66	52.52	58.58	81.81	51.51	51.51	65.65	65.65
70.70	64.64	91.91	92.92	74.74	73.73	68.68	69.69	99.99	90.90	81.81	50.50	90.90	54.54	93.93
60.60	85.85	61.61	72.72	55.55	89.89	90.90	86.86	74.74	53.53	95.95	77.77	94.94	72.72	61.61
52.52	77.77	95.95	92.92	66.66	76.76	73.73	97.97	61.61	89.89	87.87	81.81	84.84	55.55	75.75
93.93	86.86	69.69	87.87	87.87	92.92	67.67	54.54	89.89	64.64	66.66	95.95	92.92	97.97	78.78
85.85	74.74	63.63	96.96	72.72	75.75	55.55	90.90	99.99	85.85	77.77	68.68	65.65	78.78	51.51
60.60	75.75	50.50	82.82	83.83	57.57	79.79	68.68	95.95	75.75	65.65	78.78	84.84	71.71	80.80
64.64	90.90	51.51	54.54	61.61	73.73	55.55	85.85	68.68	64.64	80.80	90.90	58.58	50.50	74.74
62.62	99.99	65.65	62.62	57.57	76.76	71.71	72.72	58.58	66.66	93.93	67.67	68.68	87.87	86.86
60.60	66.66	69.69	75.75	98.98	80.80	84.84	59.59	70.70	95.95	66.66	72.72	79.79	88.88	50.50
61.61	81.81	62.62	98.98	58.58	67.67	68.68	59.59	87.87	71.71	68.68	81.81	78.78	76.76	68.68
55.55	64.64	85.85	61.61	90.90	81.81	99.99	62.62	82.82	53.53	91.91	61.61	88.88	59.59	85.85
83.83	82.82	89.89	65.65	86.86	64.64	57.57	92.92	89.89	54.54	69.69	72.72	93.93	80.80	56.56
97.97	63.63	90.90	62.62	80.80	63.63	71.71	86.86	93.93	63.63	66.66	66.66	95.95	93.93	98.98
78.78	51.51	64.64	57.57	78.78	75.75	56.56	67.67	93.93	56.56	70.70	69.69	60.60	71.71	84.84
51.51	69.69	83.83	51.51	50.50	63.63	95.95	91.91	78.78	85.85	81.81	51.51	68.68	96.96	81.81
78.78	90.90	54.54	71.71	86.86	99.99	64.64	55.55	74.74	59.59	99.99	59.59	52.52	71.71	78.78
65.65	74.74	92.92	80.80	89.89	62.62	50.50	90.90	72.72	86.86	55.55	57.57	63.63	59.59	75.75
69.69	82.82	63.63	83.83	63.63	81.81	92.92	62.62	81.81	88.88	57.57	52.52	88.88	53.53	64.64
73.73	90.90	85.85	98.98	51.51	79.79	63.63	72.72	52.52	88.88	98.98	58.58	66.66	72.72	74.74
56.56	77.77	63.63	75.75	75.75	63.63	59.59	78.78	77.77	97.97	76.76	92.92	83.83	59.59	80.80
93.93	93.93	91.91	77.77	92.92	62.62	57.57	76.76	58.58	57.57	65.65	86.86	53.53	69.69	81.81
60.60	70.70	56.56	71.71	84.84	71.71	61.61	92.92	64.64	60.60	94.94	58.58	89.89	53.53	82.82
60.60	51.51	82.82	52.52	88.88	95.95	83.83	70.70	87.87	73.73	61.61	81.81	78.78	51.51	56.56
68.68	87.87	53.53	93.93	77.77	62.62	65.65	79.79	68.68	73.73	51.51	53.53	96.96	90.90	77.77
96.96	90.90	58.58	70.70	56.56	90.90	84.84	51.51	97.97	86.86	76.76	50.50	96.96	81.81	93.93
77.77	51.51	77.77	51.51	61.61	59.59	74.74	84.84	98.98	96.96	78.78	61.61	80.80	63.63	57.57
50.50	83.83	89.89	57.57	61.61	88.88	94.94	55.55	98.98	60.60	62.62	84.84	74.74	96.96	69.69
97.97	73.73	96.96	69.69	89.89	53.53	76.76	83.83	97.97	76.76	95.95	82.82	71.71	66.66	93.93
94.94	68.68	64.64	94.94	58.58	94.94	99.99	78.78	99.99	61.61	56.56	58.58	59.59	89.89	74.74
73.73	86.86	84.84	99.99	67.67	57.57	65.65	58.58	80.80	71.71	96.96	74.74	87.87	55.55	61.61
87.87	85.85	83.83	69.69	55.55	88.88	71.71	74.74	66.66	54.54	59.59	89.89	70.70	53.53	83.83
77.77	98.98	63.63	63.63	96.96	76.76	64.64	82.82	67.67	95.95	84.84	98.98	62.62	82.82	85.85
52.52	92.92	63.63	53.53	93.93	66.66	63.63	65.65	50.50	83.83	78.78	69.69	83.83	53.53	66.66
90.90	62.62	51.51	83.83	95.95	80.80	77.77	69.69	69.69	67.67	58.58	68.68	58.58	99.99	85.85
80.80	62.62	85.85	84.84	61.61	91.91	52.52	89.89	72.72	95.95	69.69	95.95	74.74	81.81	50.50
63.63	53.53	81.81	96.96	79.79	93.93	69.69	82.82	72.72	62.62	73.73	83.83	64.64	56.56	88.88
55.55	88.88	90.90	76.76	65.65	54.54	64.64	90.90	89.89	58.58	62.62	80.80	70.70	63.63	63.63
66.66	62.62	90.90	78.78	92.92	63.63	53.53	57.57	95.95	67.67	87.87	71.71	56.56	99.99	62.62
99.99	54.54	57.57	80.80	98.98	77.77	93.93	70.70	53.53	60.60	87.87	78.78	73.73	64.64	59.59
83.83	54.54	60.60	96.96	68.68	57.57	53.53	79.79	55.55	89.89	53.53	87.87	90.90	76.76	70.70
77.77	59.59	54.54	96.96	63.63	76.76	51.51	54.54	58.58	94.94	85.85	64.64	62.62	96.96	89.89
63.63	89.89	93.93	80.80	73.73	90.90	61.61	89.89	74.74	55.55	67.67	56.56	77.77	63.63	95.95
51.51	62.62	70.70	87.87	60.60	60.60	81.81	73.73	50.50	58.58	79.79	61.61	62.62	82.82	50.50
95.95	51.51	83.83	54.54	50.50	74.74	82.82	90.90	54.54	85.85	93.93	51.51	68.68	68.68	52.52
59.59	67.67	76.76	66.66	70.70	87.87	91.91	89.89	57.57	68.68	71.71	98.98	72.72	65.65	97.97
70.70	86.86	62.62	64.64	68.68	61.61	58.58	67.67	57.57	86.86	80.80	68.68	63.63	71.71	84.84
51.51	65.65	84.84	67.67	59.59	71.71	80.80	50.50	64.64	78.78	83.83	80.80	98.98	54.54	98.98
71.71	76.76	98.98	62.62	85.85	83.83	73.73	57.57	96.96	65.65	91.91	70.70	77.77	55.55	85.85
55.55	79.79	54.54	68.68	62.62	57.57	65.65	89.89	99.99	90.90	76.76	92.92	88.88	96.96	58.58
65.65	96.96	99.99	61.61	55.55	86.86	75.75	55.55	52.52	90.90	92.92	57.57	77.77	86.86	90.90
53.53	63.63	50.50	72.72	86.86	74.74	55.55	97.97	90.90	54.54	80.80	79.79	60.60	89.89	69.69
72.72	98.98	76.76	85.85	98.98	51.51	51.51	65.65	99.99	67.67	82.82	67.67	81.81	92.92	63.63
95.95	66.66	92.92	97.97	52.52	98.98	78.78	79.79	81.81	78.78	76.76	53.53	54.54	92.92	64.64
69.69	61.61	98.98	76.76	65.65	69.69	66.66	87.87	95.95	77.77	58.58	67.67	55.55	72.72	58.58
76.76	92.92	52.52	54.54	80.80	99.99	77.77	78.78	95.95	67.67	69.69	97.97	51.51	58.58	64.64
54.54	70.70	66.66	77.77	67.67	58.58	78.78	58.58	61.61	52.52	89.89	98.98	88.88	62.62	61.61
99.99	51.51	79.79	84.84	66.66	76.76	78.78	68.68	88.88	83.83	51.51	81.81	95.95	90.90	80.80
98.98	82.82	65.65	50.50	91.91	70.70	66.66	81.81	57.57	78.78	55.55	55.55	76.76	92.92	77.77
71.71	67.67	56.56	71.71	82.82	67.67	65.65	66.66	72.72	96.96	93.93	52.52	78.78	63.63	72.72
85.85	90.90	53.53	71.71	67.67	90.90	74.74	74.74	78.78	63.63	59.59	95.95	85.85	56.56	94.94
83.83	96.96	54.54	92.92	69.69	57.57	60.60	84.84	80.80	62.62	50.50	61.61	73.73	50.50	80.80
77.77	83.83	55.55	53.53	54.54	97.97	59.59	96.96	70.70	63.63	65.65	99.99	79.79	81.81	92.92
83.83	94.94	65.65	81.81	51.51	92.92	92.92	66.66	70.70	76.76	95.95	68.68	59.59	96.96	58.58
80.80	54.54	93.93	71.71	97.97	72.72	81.81	96.96	65.65	74.74	52.52	72.72	55.55	93.93	99.99
74.74	98.98	53.53	89.89	54.54	70.70	97.97	67.67	68.68	65.65	70.70	80.80	77.77	93.93	88.88
75.75	82.82	69.69	96.96	88.88	66.66	60.60	84.84	73.73	59.59	88.88	53.53	97.97	83.83	87.87
88.88	83.83	57.57	89.89	94.94	56.56	88.88	72.72	89.89	98.98	88.88	71.71	55.55	74.74	91.91
80.80	61.61	90.90	92.92	94.94	98.98	90.90	70.70	78.78	90.90	61.61	99.99	80.80	61.61	71.71
92.92	66.66	65.65	71.71	86.86	78.78	78.78	84.84	84.84	98.98	88.88	77.77	80.80	69.69	68.68
53.53	70.70	51.51	76.76	99.99	94.94	72.72	51.51	92.92	66.66	66.66	69.69	98.98	94.94	70.70
71.71	75.75	84.84	55.55	94.94	89.89	80.80	60.60	63.63	76.76	84.84	96.96	61.61	57.57	57.57
56.56	79.79	73.73	57.57	99.99	51.51	64.64	96.96	94.94	65.65	77.77	99.99	94.94	82.82	91.91
81.81	95.95	92.92	73.73	66.66	82.82	56.56	68.68	76.76	53.53	94.94	94.94	55.55	88.88	85.85
73.73	98.98	93.93	94.94	71.71	95.95	82.82	94.94	68.68	60.60	58.58	89.89	87.87	54.54	76.76
79.79	50.50	66.66	92.92	75.75	58.58	72.72	59.59	89.89	66.66	94.94	51.51	68.68	58.58	98.98
96.96	77.77	88.88	58.58	71.71	99.99	58.58	94.94	55.55	90.90	91.91	82.82	64.64	66.66	51.51
85.85	99.99	51.51	53.53	96.96	62.62	92.92	91.91	85.85	66.66	79.79	70.70	65.65	55.55	92.92
51.51	52.52	94.94	60.60	86.86	60.60	68.68	61.61	92.92	86.86	58.58	99.99	63.63	85.85	72.72
63.63	72.72	67.67	82.82	66.66	93.93	70.70	99.99	88.88	88.88	88.88	64.64	99.99	76.76	75.75
76.76	69.69	61.61	93.93	60.60	72.72	58.58	84.84	66.66	62.62	87.87	69.69	97.97	87.87	91.91
89.89	62.62	98.98	62.62	61.61	80.80	56.56	50.50	54.54	62.62	69.69	97.97	55.55	71.71	72.72
68.68	73.73	71.71	93.93	62.62	57.57	83.83	89.89	98.98	53.53	79.79	93.93	55.55	80.80	52.52
56.56	88.88	84.84	67.67	94.94	75.75	93.93	66.66	58.58	66.66	70.70	98.98	51.51	77.77	71.71
70.70	85.85	60.60	76.76	78.78	89.89	92.92	55.55	77.77	92.92	99.99	88.88	72.72	64.64	90.90
56.56	69.69	95.95	83.83	91.91	71.71	58.58	89.89	97.97	55.55	80.80	72.72	93.93	63.63	70.70
74.74	86.86	74.74	84.84	89.89	71.71	51.51	96.96	94.94	67.67	96.96	94.94	62.62	98.98	86.86
78.78	71.71	78.78	91.91	71.71	79.79	60.60	91.91	75.75	72.72	75.75	79.79	81.81	74.74	82.82
93.93	81.81	60.60	73.73	69.69	81.81	80.80	65.65	77.77	83.83	71.71	73.73	80.80	93.93	65.65
81.81	74.74	58.58	84.84	84.84	79.79	83.83	69.69	94.94	94.94	94.94	68.68	92.92	54.54	55.55
68.68	65.65	82.82	67.67	93.93	90.90	85.85	61.61	59.59	50.50	84.84	52.52	63.63	93.93	99.99
87.87	85.85	91.91	78.78	92.92	97.97	78.78	73.73	63.63	56.56	80.80	93.93	80.80	71.71	90.90
88.88	61.61	63.63	98.98	87.87	90.90	60.60	99.99	61.61	63.63	73.73	86.86	64.64	82.82	79.79
66.66	81.81	74.74	56.56	87.87	91.91	95.95	74.74	68.68	92.92	61.61	57.57	76.76	62.62	63.63
75.75	80.80	72.72	93.93	84.84	61.61	64.64	51.51	96.96	82.82	90.90	79.79	91.91	89.89	78.78
98.98	68.68	52.52	56.56	93.93	82.82	62.62	97.97	53.53	95.95	61.61	83.83	59.59	50.50	99.99
97.97	66.66	57.57	65.65	90.90	99.99	68.68	67.67	99.99	90.90	55.55	64.64	66.66	72.72	74.74
91.91	50.50	98.98	50.50	80.80	90.90	56.56	68.68	56.56	94.94	71.71	75.75	87.87	92.92	80.80
79.79	79.79	67.67	70.70	93.93	55.55	56.56	79.79	79.79	72.72	67.67	52.52	84.84	53.53	53.53
60.60	65.65	53.53	60.60	72.72	72.72	52.52	85.85	94.94	58.58	52.52	95.95	74.74	58.58	68.68
83.83	82.82	80.80	96.96	64.64	79.79	52.52	50.50	68.68	67.67	74.74	59.59	77.77	55.55	88.88
97.97	69.69	86.86	51.51	98.98	73.73	79.79	73.73	73.73	82.82	95.95	76.76	56.56	62.62	88.88
90.90	70.70	63.63	63.63	77.77	80.80	93.93	98.98	53.53	80.80	71.71	89.89	68.68	65.65	74.74
96.96	73.73	60.60	84.84	62.62	87.87	89.89	91.91	86.86	53.53	86.86	59.59	89.89	98.98	90.90
62.62	69.69	56.56	57.57	51.51	87.87	89.89	59.59	85.85	96.96	69.69	89.89	78.78	66.66	84.84
58.58	79.79	69.69	96.96	81.81	66.66	53.53	70.70	59.59	81.81	80.80	62.62	97.97	53.53	57.57
67.67	84.84	81.81	95.95	90.90	93.93	52.52	87.87	89.89	65.65	66.66	71.71	68.68	66.66	91.91
57.57	94.94	55.55	90.90	77.77	95.95	82.82	51.51	79.79	85.85	71.71	66.66	53.53	67.67	60.60
62.62	60.60	57.57	64.64	61.61	53.53	57.57	94.94	88.88	52.52	98.98	90.90	53.53	63.63	52.52
92.92	50.50	60.60	94.94	89.89	91.91	63.63	98.98	75.75	50.50	60.60	62.62	67.67	84.84	91.91
80.80	50.50	72.72	57.57	65.65	82.82	99.99	99.99	72.72	84.84	71.71	74.74	60.60	66.66	55.55
97.97	92.92	59.59	80.80	92.92	85.85	73.73	78.78	63.63	93.93	60.60	75.75	53.53	93.93	79.79
90.90	52.52	64.64	75.75	59.59	88.88	61.61	70.70	75.75	55.55	58.58	85.85	92.92	96.96	80.80
94.94	82.82	67.67	58.58	61.61	52.52	85.85	95.95	50.50	64.64	99.99	60.60	65.65	58.58	55.55
66.66	70.70	95.95	70.70	80.80	69.69	59.59	58.58	64.64	76.76	76.76	73.73	74.74	65.65	91.91
85.85	77.77	81.81	98.98	75.75	62.62	84.84	54.54	68.68	72.72	82.82	76.76	76.76	86.86	78.78
93.93	79.79	66.66	51.51	68.68	63.63	67.67	90.90	91.91	57.57	59.59	92.92	65.65	65.65	97.97
50.50	95.95	69.69	92.92	88.88	69.69	61.61	83.83	82.82	56.56	91.91	91.91	65.65	56.56	58.58
91.91	87.87	77.77	91.91	93.93	96.96	69.69	70.70	76.76	76.76	85.85	52.52	61.61	77.77	96.96
68.68	52.52	85.85	90.90	76.76	70.70	77.77	64.64	87.87	77.77	81.81	76.76	81.81	62.62	54.54
86.86	55.55	54.54	61.61	68.68	88.88	53.53	91.91	97.97	79.79	59.59	78.78	83.83	92.92	80.80
80.80	89.89	88.88	78.78	92.92	93.93	68.68	75.75	90.90	90.90	80.80	93.93	63.63	73.73	80.80
63.63	62.62	82.82	88.88	89.89	58.58	58.58	64.64	66.66	60.60	62.62	86.86	85.85	91.91	52.52
63.63	50.50	54.54	91.91	91.91	96.96	93.93	69.69	88.88	80.80	87.87	97.97	96.96	82.82	83.83
54.54	80.80	89.89	95.95	64.64	75.75	56.56	87.87	74.74	68.68	76.76	68.68	72.72	93.93	55.55
76.76	99.99	99.99	55.55	65.65	85.85	54.54	74.74	97.97	50.50	78.78	58.58	65.65	75.75	50.50
69.69	98.98	95.95	59.59	52.52	63.63	78.78	67.67	54.54	68.68	91.91	64.64	96.96	57.57	98.98
95.95	99.99	92.92	54.54	88.88	96.96	68.68	69.69	70.70	81.81	72.72	98.98	74.74	78.78	89.89
56.56	75.75	78.78	99.99	55.55	81.81	79.79	55.55	62.62	73.73	84.84	93.93	89.89	64.64	52.52
84.84	77.77	84.84	78.78	52.52	53.53	58.58	96.96	61.61	55.55	83.83	55.55	84.84	96.96	88.88
66.66	57.57	88.88	99.99	55.55	82.82	62.62	97.97	74.74	62.62	66.66	92.92	90.90	69.69	80.80
88.88	72.72	73.73	77.77	60.60	94.94	92.92	71.71	93.93	72.72	96.96	52.52	50.50	93.93	64.64
86.86	67.67	59.59	94.94	87.87	75.75	79.79	51.51	98.98	81.81	52.52	69.69	61.61	57.57	84.84
79.79	51.51	61.61	69.69	75.75	70.70	66.66	75.75	56.56	57.57	81.81	57.57	97.97	75.75	84.84
76.76	81.81	76.76	83.83	95.95	63.63	74.74	94.94	97.97	55.55	96.96	91.91	90.90	73.73	61.61
72.72	90.90	97.97	55.55	86.86	52.52	56.56	58.58	67.67	93.93	98.98	75.75	98.98	50.50	51.51
85.85	57.57	58.58	77.77	54.54	80.80	55.55	71.71	62.62	94.94	63.63	86.86	80.80	68.68	83.83
73.73	66.66	81.81	81.81	61.61	87.87	64.64	69.69	59.59	75.75	90.90	86.86	62.62	83.83	83.83
87.87	73.73	96.96	60.60	82.82	53.53	69.69	53.53	54.54	62.62	59.59	96.96	52.52	83.83	57.57
87.87	90.90	51.51	87.87	96.96	90.90	82.82	53.53	93.93	65.65	90.90	52.52	52.52	88.88	68.68
77.77	85.85	85.85	60.60	73.73	82.82	65.65	68.68	67.67	71.71	75.75	84.84	82.82	62.62	91.91
75.75	92.92	59.59	56.56	89.89	88.88	56.56	54.54	93.93	79.79	89.89	85.85	58.58	71.71	61.61
56.56	83.83	76.76	70.70	56.56	55.55	55.55	64.64	58.58	78.78	92.92	60.60	73.73	89.89	69.69
70.70	53.53	56.56	67.67	85.85	84.84	87.87	67.67	79.79	67.67	72.72	75.75	85.85	78.78	56.56
89.89	63.63	95.95	96.96	98.98	72.72	74.74	55.55	51.51	70.70	69.69	93.93	89.89	81.81	73.73
66.66	54.54	83.83	80.80	94.94	67.67	61.61	73.73	81.81	96.96	84.84	82.82	56.56	89.89	87.87
97.97	88.88	85.85	84.84	56.56	68.68	92.92	64.64	92.92	99.99	98.98	84.84	90.90	99.99	63.63
84.84	82.82	62.62	64.64	97.97	94.94	70.70	97.97	91.91	67.67	56.56	54.54	95.95	90.90	84.84
70.70	78.78	70.70	80.80	72.72	97.97	91.91	86.86	91.91	99.99	55.55	53.53	99.99	83.83	56.56
55.55	95.95	63.63	97.97	64.64	70.70	82.82	93.93	82.82	62.62	84.84	66.66	75.75	67.67	85.85
90.90	72.72	86.86	53.53	62.62	85.85	98.98	70.70	99.99	58.58	73.73	62.62	86.86	75.75	77.77
90.90	68.68	52.52	85.85	98.98	67.67	67.67	66.66	70.70	92.92	79.79	83.83	86.86	71.71	73.73
99.99	62.62	84.84	56.56	75.75	95.95	62.62	85.85	98.98	87.87	82.82	91.91	85.85	91.91	91.91
86.86	55.55	98.98	62.62	94.94	64.64	51.51	83.83	63.63	84.84	86.86	81.81	71.71	70.70	73.73
50.50	79.79	59.59	56.56	70.70	85.85	85.85	66.66	58.58	68.68	62.62	67.67	72.72	91.91	65.65
70.70	74.74	57.57	81.81	95.95	99.99	81.81	70.70	74.74	62.62	57.57	88.88	97.97	81.81	52.52
91.91	60.60	81.81	62.62	50.50	93.93	79.79	97.97	92.92	82.82	60.60	89.89	82.82	91.91	54.54
66.66	79.79	86.86	85.85	76.76	90.90	61.61	78.78	72.72	74.74	96.96	86.86	83.83	71.71	64.64
71.71	71.71	90.90	70.70	81.81	99.99	59.59	52.52	53.53	54.54	91.91	50.50	81.81	88.88	58.58
99.99	90.90	72.72	67.67	79.79	70.70	70.70	82.82	52.52	56.56	59.59	93.93	52.52	77.77	60.60
79.79	69.69	66.66	56.56	69.69	62.62	77.77	62.62	73.73	59.59	82.82	50.50	70.70	88.88	97.97
87.87	84.84	66.66	79.79	54.54	95.95	51.51	98.98	52.52	67.67	70.70	58.58	83.83	79.79	71.71
84.84	97.97	90.90	77.77	85.85	77.77	92.92	50.50	83.83	52.52	89.89	88.88	64.64	79.79	64.64
92.92	62.62	57.57	56.56	75.75	82.82	53.53	61.61	75.75	71.71	65.65	83.83	50.50	50.50	69.69
98.98	68.68	98.98	72.72	57.57	58.58	57.57	82.82	85.85	94.94	99.99	72.72	82.82	68.68	53.53
96.96	59.59	77.77	52.52	96.96	67.67	96.96	61.61	82.82	54.54	77.77	92.92	58.58	61.61	76.76
94.94	74.74	51.51	64.64	96.96	83.83	60.60	93.93	62.62	59.59	67.67	70.70	79.79	97.97	65.65
56.56	81.81	67.67	80.80	97.97	87.87	52.52	77.77	64.64	93.93	58.58	61.61	79.79	54.54	70.70
82.82	58.58	83.83	94.94	82.82	57.57	60.60	85.85	97.97	86.86	86.86	58.58	88.88	62.62	53.53
94.94	80.80	74.74	68.68	89.89	51.51	88.88	56.56	90.90	67.67	68.68	84.84	54.54	50.50	88.88
83.83	82.82	91.91	97.97	66.66	55.55	68.68	96.96	90.90	55.55	55.55	86.86	50.50	97.97	52.52
92.92	84.84	71.71	65.65	99.99	65.65	72.72	57.57	63.63	71.71	79.79	71.71	54.54	84.84	87.87
86.86	67.67	91.91	75.75	54.54	71.71	69.69	80.80	93.93	51.51	59.59	89.89	66.66	76.76	66.66
81.81	70.70	80.80	53.53	72.72	80.80	89.89	63.63	51.51	91.91	97.97	90.90	79.79	72.72	81.81
69.69	79.79	74.74	60.60	73.73	98.98	79.79	74.74	60.60	60.60	94.94	52.52	70.70	66.66	52.52
67.67	66.66	71.71	60.60	90.90	90.90	71.71	79.79	57.57	79.79	55.55	58.58	85.85	57.57	77.77
55.55	86.86	99.99	68.68	67.67	72.72	99.99	56.56	75.75	63.63	58.58	99.99	63.63	68.68	54.54
66.66	51.51	83.83	50.50	95.95	92.92	95.95	79.79	75.75	70.70	69.69	96.96	91.91	98.98	62.62
75.75	76.76	90.90	66.66	81.81	67.67	85.85	50.50	57.57	71.71	68.68	73.73	56.56	99.99	50.50
61.61	73.73	57.57	61.61	97.97	90.90	57.57	83.83	94.94	71.71	85.85	92.92	56.56	52.52	94.94
64.64	95.95	54.54	51.51	84.84	59.59	63.63	76.76	82.82	75.75	59.59	63.63	70.70	58.58	73.73
75.75	95.95	89.89	88.88	76.76	72.72	97.97	62.62	88.88	97.97	75.75	73.73	57.57	88.88	81.81
71.71	70.70	89.89	79.79	91.91	62.62	90.90	95.95	77.77	65.65	53.53	67.67	87.87	67.67	98.98
56.56	97.97	86.86	60.60	79.79	66.66	71.71	88.88	73.73	96.96	70.70	88.88	59.59	57.57	61.61
95.95	65.65	82.82	71.71	94.94	99.99	98.98	60.60	74.74	72.72	77.77	51.51	93.93	90.90	89.89
87.87	81.81	93.93	86.86	88.88	94.94	75.75	86.86	63.63	82.82	92.92	58.58	69.69	66.66	85.85
62.62	84.84	96.96	70.70	92.92	83.83	57.57	75.75	86.86	71.71	54.54	72.72	86.86	79.79	60.60
90.90	75.75	79.79	68.68	66.66	65.65	94.94	90.90	69.69	69.69	53.53	52.52	64.64	64.64	64.64
89.89	68.68	70.70	65.65	97.97	91.91	63.63	98.98	66.66	98.98	91.91	99.99	90.90	84.84	88.88
95.95	78.78	74.74	62.62	65.65	92.92	73.73	57.57	50.50	66.66	74.74	64.64	78.78	86.86	79.79
57.57	74.74	87.87	69.69	70.70	67.67	77.77	78.78	97.97	56.56	64.64	87.87	77.77	58.58	72.72
82.82	75.75	73.73	70.70	89.89	82.82	76.76	94.94	99.99	67.67	54.54	57.57	78.78	90.90	62.62
93.93	60.60	84.84	86.86	75.75	66.66	81.81	72.72	65.65	53.53	68.68	64.64	75.75	89.89	88.88
70.70	64.64	57.57	66.66	64.64	87.87	88.88	55.55	55.55	86.86	53.53	92.92	92.92	50.50	81.81
96.96	85.85	91.91	95.95	80.80	99.99	84.84	82.82	81.81	59.59	88.88	89.89	98.98	56.56	96.96
70.70	70.70	53.53	51.51	72.72	64.64	70.70	98.98	66.66	51.51	64.64	77.77	79.79	59.59	69.69
51.51	63.63	90.90	68.68	62.62	93.93	85.85	62.62	78.78	58.58	53.53	73.73	98.98	87.87	80.80
69.69	58.58	76.76	58.58	69.69	95.95	63.63	76.76	97.97	75.75	69.69	51.51	80.80	86.86	75.75
60.60	50.50	96.96	50.50	85.85	81.81	60.60	97.97	70.70	57.57	63.63	63.63	56.56	92.92	62.62
54.54	89.89	93.93	82.82	72.72	88.88	75.75	78.78	80.80	87.87	59.59	70.70	69.69	70.70	54.54
96.96	56.56	60.60	80.80	98.98	82.82	86.86	99.99	76.76	84.84	94.94	71.71	87.87	66.66	68.68
53.53	75.75	84.84	64.64	79.79	86.86	74.74	82.82	91.91	95.95	67.67	60.60	65.65	77.77	82.82
90.90	96.96	76.76	69.69	64.64	88.88	90.90	50.50	63.63	70.70	81.81	53.53	60.60	89.89	74.74
65.65	73.73	93.93	54.54	55.55	79.79	58.58	82.82	59.59	64.64	99.99	85.85	60.60	98.98	68.68
90.90	88.88	62.62	81.81	72.72	77.77	92.92	60.60	64.64	65.65	62.62	97.97	65.65	59.59	82.82
87.87	57.57	65.65	74.74	56.56	53.53	79.79	50.50	79.79	83.83	58.58	68.68	93.93	65.65	59.59
89.89	62.62	64.64	65.65	75.75	95.95	84.84	90.90	90.90	78.78	67.67	83.83	93.93	65.65	74.74
87.87	67.67	76.76	68.68	81.81	65.65	69.69	73.73	94.94	85.85	65.65	51.51	91.91	79.79	69.69
61.61	61.61	88.88	62.62	52.52	88.88	95.95	55.55	85.85	52.52	55.55	88.88	91.91	61.61	85.85
66.66	52.52	84.84	61.61	99.99	86.86	97.97	54.54	62.62	74.74	98.98	55.55	62.62	63.63	66.66
69.69	96.96	68.68	83.83	98.98	97.97	80.80	79.79	90.90	61.61	80.80	86.86	75.75	53.53	84.84
78.78	79.79	65.65	92.92	85.85	52.52	65.65	77.77	72.72	56.56	55.55	65.65	97.97	99.99	71.71
87.87	60.60	93.93	53.53	74.74	59.59	86.86	67.67	99.99	63.63	86.86	71.71	57.57	98.98	83.83
91.91	98.98	87.87	67.67	98.98	68.68	78.78	61.61	51.51	85.85	96.96	61.61	74.74	88.88	57.57
72.72	61.61	69.69	52.52	70.70	95.95	64.64	67.67	67.67	83.83	50.50	50.50	53.53	53.53	51.51
64.64	71.71	59.59	53.53	79.79	95.95	63.63	88.88	86.86	56.56	54.54	60.60	99.99	54.54	73.73
76.76	82.82	71.71	68.68	94.94	96.96	97.97	82.82	93.93	63.63	64.64	61.61	79.79	78.78	69.69
65.65	50.50	80.80	95.95	78.78	74.74	98.98	51.51	88.88	91.91	75.75	83.83	79.79	96.96	96.96
79.79	60.60	70.70	93.93	59.59	55.55	50.50	71.71	61.61	87.87	91.91	79.79	75.75	53.53	89.89
86.86	89.89	60.60	53.53	96.96	84.84	79.79	73.73	86.86	59.59	94.94	54.54	72.72	83.83	87.87
65.65	74.74	75.75	74.74	79.79	65.65	92.92	99.99	91.91	83.83	54.54	93.93	97.97	50.50	79.79
82.82	58.58	52.52	59.59	55.55	92.92	83.83	52.52	96.96	53.53	67.67	94.94	52.52	70.70	51.51
50.50	73.73	98.98	80.80	89.89	52.52	91.91	85.85	63.63	97.97	53.53	63.63	91.91	58.58	55.55
92.92	52.52	52.52	93.93	59.59	65.65	62.62	76.76	63.63	66.66	97.97	74.74	93.93	51.51	76.76
83.83	89.89	91.91	73.73	74.74	89.89	86.86	73.73	96.96	56.56	52.52	84.84	53.53	76.76	60.60
75.75	55.55	56.56	82.82	80.80	81.81	50.50	52.52	81.81	95.95	96.96	57.57	66.66	78.78	83.83
72.72	66.66	91.91	89.89	65.65	67.67	51.51	69.69	60.60	70.70	55.55	75.75	93.93	68.68	80.80
62.62	59.59	63.63	78.78	89.89	88.88	54.54	53.53	75.75	74.74	92.92	68.68	83.83	82.82	82.82
88.88	73.73	50.50	94.94	64.64	51.51	75.75	74.74	74.74	82.82	82.82	71.71	62.62	85.85	97.97
62.62	96.96	55.55	66.66	55.55	59.59	61.61	62.62	73.73	67.67	97.97	60.60	93.93	87.87	69.69
75.75	64.64	64.64	52.52	75.75	97.97	80.80	97.97	92.92	66.66	81.81	66.66	80.80	81.81	87.87
83.83	64.64	89.89	70.70	97.97	51.51	97.97	68.68	68.68	78.78	88.88	64.64	85.85	78.78	72.72
72.72	90.90	50.50	79.79	64.64	98.98	92.92	99.99	99.99	69.69	56.56	58.58	93.93	87.87	88.88
79.79	95.95	55.55	76.76	87.87	78.78	68.68	71.71	58.58	68.68	82.82	89.89	57.57	96.96	90.90
51.51	77.77	99.99	78.78	69.69	64.64	71.71	75.75	93.93	61.61	65.65	57.57	67.67	67.67	77.77
77.77	70.70	80.80	54.54	77.77	80.80	63.63	58.58	93.93	82.82	93.93	71.71	80.80	93.93	88.88
85.85	71.71	67.67	71.71	75.75	59.59	99.99	66.66	79.79	66.66	50.50	72.72	56.56	67.67	58.58
87.87	75.75	51.51	83.83	96.96	62.62	60.60	67.67	51.51	80.80	55.55	66.66	51.51	57.57	67.67
79.79	63.63	51.51	98.98	71.71	75.75	87.87	57.57	91.91	89.89	63.63	81.81	96.96	71.71	84.84
90.90	72.72	66.66	87.87	56.56	71.71	66.66	65.65	61.61	66.66	68.68	99.99	73.73	95.95	79.79
76.76	67.67	70.70	73.73	92.92	95.95	57.57	54.54	94.94	71.71	96.96	97.97	65.65	89.89	67.67
62.62	89.89	63.63	63.63	58.58	92.92	61.61	60.60	93.93	89.89	98.98	52.52	74.74	89.89	62.62
91.91	59.59	87.87	62.62	55.55	75.75	52.52	50.50	66.66	92.92	72.72	52.52	58.58	86.86	84.84
69.69	58.58	56.56	57.57	82.82	50.50	77.77	61.61	50.50	59.59	93.93	67.67	84.84	93.93	55.55
93.93	89.89	97.97	55.55	55.55	54.54	50.50	82.82	88.88	83.83	98.98	71.71	84.84	61.61	65.65
95.95	87.87	91.91	90.90	52.52	72.72	51.51	65.65	91.91	55.55	99.99	52.52	88.88	69.69	85.85
89.89	99.99	82.82	89.89	67.67	50.50	90.90	59.59	57.57	59.59	81.81	82.82	82.82	72.72	73.73
94.94	95.95	91.91	96.96	76.76	99.99	54.54	53.53	51.51	93.93	87.87	51.51	64.64	73.73	90.90
83.83	58.58	71.71	77.77	87.87	52.52	91.91	65.65	86.86	61.61	53.53	91.91	87.87	99.99	53.53
75.75	82.82	88.88	84.84	92.92	77.77	54.54	78.78	57.57	95.95	97.97	77.77	81.81	97.97	97.97
60.60	72.72	50.50	57.57	99.99	55.55	52.52	82.82	82.82	99.99	84.84	97.97	62.62	65.65	77.77
78.78	85.85	88.88	85.85	96.96	83.83	82.82	77.77	71.71	67.67	58.58	56.56	70.70	82.82	91.91
64.64	97.97	67.67	69.69	79.79	53.53	63.63	80.80	74.74	88.88	74.74	81.81	75.75	91.91	55.55
52.52	87.87	60.60	96.96	73.73	56.56	53.53	65.65	94.94	73.73	75.75	62.62	64.64	76.76	53.53
88.88	91.91	79.79	94.94	87.87	55.55	80.80	74.74	93.93	96.96	86.86	95.95	67.67	86.86	59.59
85.85	75.75	58.58	59.59	51.51	52.52	56.56	92.92	53.53	61.61	94.94	66.66	55.55	79.79	57.57
79.79	72.72	97.97	83.83	66.66	94.94	50.50	67.67	86.86	88.88	92.92	56.56	64.64	82.82	61.61
73.73	69.69	59.59	66.66	62.62	94.94	65.65	73.73	73.73	87.87	53.53	58.58	62.62	95.95	73.73
99.99	97.97	52.52	75.75	71.71	94.94	68.68	56.56	60.60	51.51	67.67	72.72	89.89	63.63	96.96
97.97	69.69	66.66	55.55	82.82	80.80	95.95	76.76	74.74	53.53	81.81	53.53	74.74	57.57	76.76
52.52	51.51	67.67	95.95	91.91	79.79	94.94	86.86	95.95	72.72	71.71	73.73	59.59	95.95	75.75
55.55	75.75	84.84	77.77	85.85	90.90	89.89	96.96	82.82	71.71	79.79	77.77	60.60	78.78	62.62
99.99	72.72	67.67	95.95	53.53	82.82	64.64	83.83	92.92	82.82	94.94	85.85	93.93	87.87	85.85
54.54	85.85	60.60	92.92	56.56	87.87	59.59	50.50	88.88	67.67	84.84	66.66	57.57	97.97	55.55
85.85	99.99	95.95	97.97	92.92	86.86	59.59	52.52	98.98	82.82	50.50	78.78	53.53	84.84	67.67
55.55	61.61	89.89	66.66	84.84	93.93	91.91	51.51	73.73	84.84	65.65	98.98	58.58	69.69	87.87
94.94	80.80	72.72	61.61	64.64	84.84	88.88	76.76	94.94	76.76	70.70	59.59	62.62	96.96	70.70
86.86	59.59	56.56	74.74	64.64	94.94	66.66	72.72	95.95	86.86	56.56	58.58	59.59	91.91	88.88
67.67	96.96	93.93	80.80	74.74	62.62	86.86	51.51	75.75	92.92	58.58	87.87	67.67	57.57	51.51
67.67	54.54	67.67	58.58	75.75	91.91	66.66	79.79	60.60	97.97	89.89	76.76	63.63	71.71	69.69
96.96	80.80	55.55	52.52	98.98	55.55	63.63	88.88	98.98	65.65	68.68	59.59	99.99	75.75	60.60
72.72	50.50	71.71	79.79	84.84	78.78	77.77	91.91	68.68	75.75	57.57	57.57	68.68	83.83	73.73
96.96	97.97	53.53	97.97	67.67	64.64	75.75	86.86	58.58	59.59	84.84	99.99	76.76	54.54	85.85
83.83	55.55	85.85	57.57	64.64	57.57	65.65	84.84	50.50	79.79	89.89	75.75	60.60	98.98	73.73
80.80	55.55	90.90	83.83	63.63	94.94	67.67	90.90	81.81	64.64	86.86	84.84	55.55	89.89	92.92
77.77	54.54	77.77	98.98	88.88	67.67	81.81	89.89	76.76	96.96	93.93	77.77	62.62	57.57	53.53
78.78	91.91	55.55	70.70	61.61	86.86	62.62	74.74	54.54	79.79	77.77	73.73	82.82	95.95	81.81
76.76	77.77	92.92	64.64	85.85	95.95	57.57	94.94	96.96	60.60	67.67	93.93	90.90	92.92	61.61
61.61	99.99	50.50	87.87	71.71	99.99	59.59	73.73	90.90	60.60	63.63	93.93	81.81	53.53	79.79
82.82	63.63	77.77	59.59	74.74	51.51	55.55	56.56	95.95	79.79	85.85	63.63	78.78	72.72	68.68
69.69	77.77	98.98	79.79	95.95	84.84	68.68	52.52	92.92	59.59	71.71	58.58	92.92	60.60	95.95
69.69	97.97	98.98	77.77	54.54	51.51	64.64	50.50	87.87	56.56	58.58	78.78	68.68	99.99	98.98
79.79	74.74	83.83	74.74	77.77	82.82	79.79	61.61	65.65	64.64	69.69	57.57	56.56	90.90	88.88
78.78	77.77	95.95	89.89	56.56	97.97	60.60	91.91	69.69	70.70	50.50	55.55	88.88	93.93	59.59
60.60	66.66	66.66	61.61	73.73	57.57	89.89	68.68	53.53	95.95	95.95	81.81	63.63	63.63	69.69
99.99	52.52	58.58	53.53	69.69	51.51	59.59	89.89	90.90	90.90	62.62	62.62	68.68	86.86	82.82
69.69	77.77	55.55	62.62	93.93	68.68	61.61	60.60	75.75	62.62	88.88	69.69	83.83	72.72	84.84
53.53	51.51	95.95	79.79	83.83	96.96	62.62	83.83	61.61	78.78	77.77	92.92	74.74	91.91	92.92
69.69	72.72	82.82	67.67	50.50	59.59	51.51	51.51	66.66	83.83	99.99	78.78	50.50	59.59	76.76
67.67	56.56	59.59	70.70	54.54	85.85	55.55	80.80	56.56	98.98	78.78	60.60	82.82	62.62	87.87
71.71	59.59	85.85	52.52	63.63	95.95	87.87	73.73	93.93	57.57	55.55	68.68	85.85	94.94	51.51
87.87	66.66	58.58	86.86	93.93	88.88	69.69	57.57	70.70	65.65	82.82	59.59	54.54	87.87	84.84
99.99	89.89	59.59	82.82	97.97	88.88	64.64	91.91	64.64	85.85	66.66	85.85	60.60	94.94	96.96
65.65	94.94	85.85	95.95	65.65	97.97	73.73	82.82	82.82	64.64	94.94	72.72	88.88	74.74	72.72
77.77	82.82	85.85	51.51	72.72	70.70	95.95	57.57	88.88	66.66	73.73	54.54	90.90	50.50	60.60
80.80	91.91	60.60	70.70	92.92	79.79	88.88	80.80	92.92	98.98	68.68	94.94	89.89	65.65	79.79
76.76	52.52	58.58	80.80	84.84	56.56	77.77	92.92	77.77	98.98	72.72	71.71	55.55	64.64	88.88
88.88	55.55	63.63	66.66	50.50	58.58	65.65	85.85	88.88	87.87	98.98	69.69	84.84	60.60	55.55
85.85	72.72	82.82	58.58	96.96	85.85	78.78	50.50	87.87	78.78	89.89	80.80	85.85	75.75	79.79
68.68	72.72	90.90	78.78	78.78	73.73	85.85	96.96	88.88	53.53	92.92	60.60	64.64	78.78	61.61
94.94	99.99	93.93	84.84	63.63	53.53	56.56	93.93	85.85	69.69	80.80	68.68	93.93	87.87	95.95
81.81	76.76	58.58	51.51	62.62	78.78	51.51	56.56	75.75	64.64	80.80	85.85	69.69	71.71	76.76
82.82	52.52	64.64	92.92	93.93	90.90	91.91	50.50	63.63	66.66	90.90	98.98	60.60	77.77	65.65
64.64	61.61	79.79	76.76	52.52	82.82	55.55	95.95	61.61	59.59	80.80	93.93	71.71	86.86	70.70
80.80	64.64	58.58	54.54	55.55	88.88	55.55	92.92	65.65	55.55	62.62	80.80	77.77	91.91	93.93
60.60	86.86	63.63	59.59	69.69	74.74	60.60	71.71	80.80	52.52	51.51	72.72	62.62	78.78	61.61
98.98	92.92	64.64	88.88	89.89	66.66	85.85	72.72	77.77	53.53	80.80	51.51	62.62	81.81	56.56
53.53	74.74	64.64	80.80	98.98	57.57	59.59	95.95	88.88	83.83	59.59	88.88	79.79	53.53	94.94
60.60	79.79	88.88	81.81	92.92	54.54	92.92	60.60	54.54	64.64	64.64	53.53	73.73	51.51	89.89
91.91	81.81	82.82	57.57	51.51	57.57	97.97	76.76	92.92	62.62	84.84	58.58	66.66	52.52	86.86
52.52	80.80	75.75	67.67	92.92	89.89	97.97	63.63	72.72	90.90	84.84	66.66	92.92	94.94	82.82
71.71	67.67	72.72	64.64	88.88	61.61	89.89	72.72	63.63	57.57	71.71	76.76	96.96	64.64	86.86
74.74	54.54	78.78	84.84	99.99	71.71	87.87	63.63	75.75	56.56	69.69	80.80	73.73	53.53	86.86
70.70	90.90	85.85	64.64	74.74	69.69	84.84	81.81	81.81	64.64	58.58	67.67	95.95	88.88	81.81
56.56	98.98	89.89	51.51	82.82	66.66	82.82	63.63	52.52	85.85	82.82	82.82	62.62	59.59	77.77
62.62	63.63	50.50	83.83	78.78	65.65	79.79	93.93	73.73	65.65	91.91	97.97	78.78	97.97	89.89
77.77	95.95	85.85	54.54	84.84	64.64	54.54	58.58	71.71	71.71	53.53	87.87	59.59	59.59	73.73
97.97	95.95	95.95	59.59	93.93	71.71	79.79	71.71	72.72	90.90	78.78	75.75	58.58	64.64	92.92
94.94	51.51	84.84	68.68	98.98	87.87	99.99	80.80	63.63	89.89	65.65	77.77	91.91	95.95	84.84
63.63	74.74	78.78	53.53	65.65	52.52	75.75	84.84	52.52	88.88	53.53	62.62	56.56	81.81	80.80
96.96	53.53	74.74	89.89	77.77	95.95	78.78	76.76	65.65	96.96	96.96	85.85	88.88	56.56	65.65
94.94	50.50	95.95	83.83	69.69	52.52	64.64	79.79	90.90	58.58	75.75	74.74	72.72	87.87	71.71
88.88	90.90	72.72	89.89	82.82	86.86	75.75	96.96	98.98	72.72	99.99	73.73	88.88	51.51	59.59
85.85	83.83	97.97	70.70	89.89	73.73	68.68	62.62	60.60	70.70	91.91	88.88	76.76	88.88	54.54
98.98	63.63	74.74	84.84	53.53	97.97	93.93	74.74	52.52	89.89	57.57	67.67	78.78	69.69	84.84
92.92	74.74	76.76	82.82	53.53	60.60	96.96	71.71	93.93	56.56	50.50	59.59	57.57	66.66	76.76
97.97	78.78	81.81	61.61	76.76	87.87	58.58	99.99	82.82	89.89	72.72	67.67	74.74	64.64	82.82
63.63	54.54	58.58	62.62	93.93	81.81	52.52	74.74	66.66	82.82	68.68	93.93	60.60	90.90	96.96
56.56	58.58	78.78	68.68	74.74	76.76	54.54	89.89	76.76	81.81	92.92	66.66	53.53	76.76	82.82
67.67	86.86	78.78	53.53	68.68	94.94	74.74	76.76	82.82	58.58	65.65	97.97	69.69	76.76	53.53
60.60	81.81	69.69	53.53	66.66	89.89	60.60	67.67	69.69	67.67	56.56	95.95	94.94	98.98	97.97
69.69	80.80	67.67	87.87	88.88	74.74	60.60	93.93	69.69	92.92	89.89	90.90	56.56	92.92	55.55
86.86	69.69	66.66	69.69	79.79	64.64	74.74	87.87	64.64	83.83	84.84	91.91	66.66	75.75	65.65
89.89	81.81	82.82	95.95	87.87	65.65	53.53	82.82	74.74	78.78	95.95	57.57	53.53	77.77	57.57
68.68	70.70	89.89	73.73	55.55	58.58	72.72	62.62	66.66	97.97	76.76	85.85	85.85	66.66	67.67
99.99	79.79	76.76	71.71	74.74	77.77	80.80	89.89	71.71	55.55	99.99	71.71	73.73	73.73	99.99
77.77	79.79	87.87	75.75	92.92	92.92	61.61	54.54	62.62	81.81	74.74	57.57	77.77	96.96	88.88
91.91	87.87	62.62	61.61	61.61	67.67	69.69	90.90	73.73	52.52	76.76	73.73	61.61	92.92	57.57
86.86	72.72	99.99	55.55	57.57	96.96	65.65	87.87	73.73	97.97	72.72	54.54	61.61	57.57	61.61
52.52	71.71	52.52	64.64	93.93	67.67	59.59	85.85	56.56	55.55	52.52	96.96	80.80	89.89	80.80
89.89	84.84	63.63	69.69	69.69	50.50	80.80	69.69	87.87	59.59	61.61	58.58	85.85	77.77	54.54
88.88	92.92	51.51	92.92	92.92	96.96	81.81	79.79	78.78	62.62	53.53	53.53	55.55	69.69	92.92
61.61	89.89	97.97	65.65	57.57	82.82	64.64	69.69	81.81	80.80	53.53	79.79	62.62	58.58	64.64
66.66	52.52	56.56	68.68	90.90	66.66	91.91	55.55	55.55	62.62	85.85	84.84	89.89	53.53	64.64
73.73	66.66	96.96	74.74	50.50	58.58	80.80	55.55	91.91	93.93	99.99	77.77	99.99	89.89	80.80
60.60	67.67	78.78	63.63	70.70	61.61	85.85	95.95	72.72	80.80	62.62	67.67	89.89	71.71	76.76
56.56	68.68	76.76	85.85	96.96	95.95	71.71	98.98	94.94	82.82	66.66	55.55	85.85	66.66	95.95
69.69	64.64	72.72	79.79	57.57	63.63	55.55	55.55	71.71	94.94	55.55	87.87	78.78	58.58	73.73
55.55	92.92	66.66	78.78	52.52	60.60	85.85	74.74	97.97	82.82	85.85	53.53	73.73	94.94	66.66
62.62	63.63	97.97	92.92	78.78	67.67	60.60	64.64	86.86	51.51	78.78	52.52	60.60	82.82	58.58
65.65	97.97	70.70	58.58	61.61	64.64	56.56	80.80	84.84	50.50	59.59	60.60	62.62	99.99	94.94
73.73	50.50	89.89	86.86	79.79	95.95	87.87	80.80	90.90	71.71	58.58	99.99	63.63	84.84	77.77
90.90	71.71	67.67	86.86	53.53	84.84	84.84	80.80	99.99	88.88	71.71	73.73	86.86	69.69	64.64
82.82	57.57	63.63	75.75	53.53	98.98	68.68	65.65	52.52	62.62	60.60	89.89	55.55	61.61	67.67
79.79	59.59	54.54	66.66	53.53	57.57	72.72	69.69	73.73	80.80	59.59	54.54	56.56	54.54	72.72
87.87	88.88	66.66	94.94	84.84	99.99	74.74	78.78	67.67	90.90	53.53	55.55	72.72	59.59	98.98
94.94	82.82	53.53	50.50	72.72	55.55	80.80	59.59	50.50	60.60	63.63	53.53	90.90	84.84	82.82
98.98	65.65	78.78	92.92	78.78	60.60	70.70	53.53	70.70	81.81	92.92	95.95	97.97	75.75	91.91
75.75	54.54	93.93	63.63	82.82	81.81	61.61	98.98	74.74	77.77	83.83	71.71	80.80	60.60	81.81
58.58	66.66	87.87	76.76	82.82	62.62	56.56	58.58	87.87	57.57	80.80	69.69	65.65	73.73	93.93
50.50	66.66	55.55	50.50	76.76	77.77	96.96	85.85	50.50	99.99	53.53	52.52	74.74	58.58	82.82
97.97	58.58	73.73	72.72	94.94	92.92	98.98	61.61	88.88	82.82	87.87	85.85	50.50	97.97	60.60
77.77	55.55	99.99	74.74	65.65	65.65	75.75	89.89	76.76	79.79	51.51	78.78	63.63	92.92	89.89
84.84	82.82	88.88	79.79	64.64	91.91	94.94	77.77	74.74	85.85	69.69	70.70	91.91	52.52	50.50
67.67	89.89	65.65	82.82	54.54	56.56	89.89	77.77	96.96	61.61	66.66	76.76	76.76	77.77	94.94
85.85	50.50	96.96	54.54	96.96	91.91	95.95	55.55	81.81	84.84	88.88	54.54	80.80	68.68	85.85
56.56	80.80	51.51	67.67	84.84	96.96	78.78	66.66	59.59	98.98	74.74	74.74	64.64	82.82	89.89
69.69	51.51	91.91	87.87	74.74	77.77	56.56	87.87	50.50	72.72	83.83	86.86	52.52	88.88	86.86
83.83	75.75	71.71	55.55	68.68	70.70	67.67	52.52	82.82	74.74	75.75	92.92	89.89	58.58	83.83
60.60	88.88	60.60	64.64	57.57	73.73	93.93	67.67	54.54	98.98	61.61	86.86	79.79	70.70	65.65
73.73	75.75	88.88	97.97	75.75	82.82	84.84	95.95	83.83	61.61	73.73	98.98	70.70	94.94	75.75
91.91	79.79	50.50	94.94	67.67	70.70	99.99	85.85	65.65	55.55	84.84	59.59	80.80	95.95	72.72
79.79	55.55	84.84	53.53	96.96	99.99	80.80	69.69	63.63	59.59	78.78	69.69	86.86	55.55	78.78
75.75	61.61	52.52	62.62	72.72	60.60	59.59	98.98	83.83	81.81	60.60	85.85	95.95	58.58	98.98
98.98	81.81	88.88	72.72	53.53	91.91	80.80	69.69	68.68	83.83	66.66	58.58	53.53	89.89	71.71
78.78	57.57	94.94	86.86	67.67	90.90	81.81	98.98	78.78	82.82	67.67	75.75	93.93	51.51	52.52
57.57	53.53	73.73	77.77	72.72	69.69	92.92	92.92	52.52	52.52	57.57	60.60	71.71	92.92	56.56
57.57	89.89	55.55	82.82	57.57	70.70	64.64	73.73	94.94	97.97	65.65	72.72	52.52	87.87	63.63
69.69	53.53	58.58	65.65	80.80	77.77	76.76	99.99	93.93	65.65	52.52	84.84	74.74	89.89	93.93
89.89	50.50	96.96	78.78	88.88	56.56	84.84	97.97	54.54	76.76	98.98	73.73	89.89	69.69	89.89
53.53	87.87	77.77	64.64	91.91	95.95	95.95	87.87	64.64	89.89	91.91	88.88	72.72	98.98	54.54
90.90	83.83	81.81	59.59	97.97	92.92	64.64	92.92	74.74	64.64	83.83	74.74	57.57	57.57	78.78
56.56	78.78	84.84	94.94	82.82	90.90	50.50	51.51	90.90	51.51	56.56	52.52	64.64	89.89	73.73
62.62	77.77	61.61	55.55	51.51	68.68	61.61	96.96	50.50	71.71	68.68	69.69	63.63	53.53	93.93
71.71	90.90	75.75	73.73	60.60	79.79	77.77	75.75	64.64	63.63	79.79	60.60	97.97	74.74	54.54
62.62	54.54	84.84	73.73	78.78	74.74	66.66	94.94	90.90	92.92	78.78	99.99	72.72	67.67	86.86
91.91	62.62	59.59	50.50	86.86	50.50	77.77	64.64	66.66	95.95	91.91	80.80	50.50	54.54	85.85
97.97	98.98	70.70	52.52	61.61	67.67	85.85	92.92	64.64	86.86	80.80	63.63	80.80	94.94	70.70
98.98	52.52	75.75	89.89	51.51	67.67	81.81	58.58	63.63	86.86	57.57	63.63	81.81	78.78	56.56
59.59	88.88	73.73	70.70	99.99	75.75	89.89	83.83	75.75	89.89	89.89	65.65	72.72	95.95	90.90
61.61	81.81	84.84	56.56	72.72	93.93	96.96	79.79	83.83	65.65	57.57	63.63	70.70	68.68	86.86
67.67	54.54	84.84	62.62	82.82	62.62	63.63	88.88	87.87	89.89	52.52	53.53	72.72	66.66	53.53
75.75	62.62	52.52	54.54	78.78	84.84	53.53	90.90	95.95	80.80	99.99	57.57	73.73	65.65	58.58
80.80	57.57	53.53	72.72	67.67	55.55	92.92	99.99	67.67	62.62	61.61	87.87	74.74	73.73	96.96
80.80	74.74	88.88	80.80	80.80	99.99	72.72	66.66	58.58	91.91	86.86	75.75	79.79	63.63	90.90
63.63	59.59	94.94	54.54	93.93	74.74	65.65	66.66	52.52	62.62	62.62	84.84	56.56	86.86	58.58
80.80	60.60	89.89	76.76	50.50	64.64	80.80	93.93	62.62	77.77	95.95	80.80	66.66	77.77	80.80
93.93	62.62	83.83	94.94	72.72	98.98	64.64	62.62	74.74	93.93	66.66	96.96	72.72	54.54	61.61
70.70	54.54	54.54	73.73	54.54	82.82	75.75	62.62	64.64	88.88	88.88	82.82	85.85	92.92	86.86
79.79	88.88	82.82	91.91	92.92	81.81	67.67	58.58	66.66	94.94	88.88	95.95	77.77	66.66	64.64
90.90	94.94	78.78	90.90	57.57	97.97	99.99	80.80	71.71	70.70	66.66	53.53	51.51	71.71	65.65
93.93	50.50	52.52	91.91	74.74	78.78	70.70	65.65	94.94	74.74	56.56	68.68	66.66	96.96	60.60
82.82	66.66	82.82	94.94	65.65	59.59	70.70	99.99	55.55	98.98	80.80	83.83	82.82	93.93	82.82
66.66	95.95	77.77	75.75	82.82	75.75	50.50	65.65	85.85	59.59	58.58	61.61	61.61	87.87	55.55
67.67	50.50	67.67	99.99	57.57	59.59	65.65	62.62	53.53	50.50	73.73	95.95	68.68	50.50	74.74
61.61	68.68	79.79	84.84	82.82	80.80	74.74	69.69	62.62	67.67	65.65	74.74	55.55	99.99	93.93
79.79	68.68	55.55	55.55	64.64	94.94	80.80	63.63	78.78	66.66	97.97	73.73	51.51	99.99	71.71
54.54	87.87	96.96	77.77	66.66	68.68	76.76	74.74	86.86	71.71	54.54	86.86	52.52	72.72	78.78
66.66	79.79	91.91	82.82	69.69	58.58	64.64	51.51	93.93	65.65	74.74	99.99	89.89	56.56	87.87
92.92	88.88	71.71	90.90	73.73	94.94	84.84	82.82	56.56	57.57	85.85	75.75	98.98	84.84	88.88
50.50	82.82	51.51	91.91	98.98	71.71	97.97	63.63	90.90	97.97	59.59	85.85	54.54	52.52	66.66
96.96	85.85	98.98	97.97	99.99	74.74	66.66	54.54	77.77	60.60	78.78	73.73	63.63	79.79	94.94
61.61	85.85	64.64	87.87	79.79	88.88	75.75	93.93	98.98	61.61	78.78	90.90	57.57	75.75	66.66
78.78	95.95	89.89	51.51	79.79	92.92	91.91	61.61	91.91	84.84	79.79	90.90	78.78	77.77	84.84
90.90	79.79	50.50	73.73	56.56	57.57	51.51	61.61	84.84	73.73	82.82	54.54	66.66	71.71	92.92
73.73	68.68	92.92	52.52	55.55	82.82	89.89	71.71	76.76	92.92	77.77	55.55	93.93	65.65	56.56
72.72	87.87	92.92	97.97	75.75	60.60	83.83	85.85	97.97	75.75	92.92	85.85	87.87	75.75	83.83
72.72	87.87	93.93	70.70	77.77	70.70	52.52	81.81	98.98	68.68	73.73	76.76	80.80	69.69	57.57
61.61	82.82	64.64	82.82	59.59	80.80	55.55	78.78	71.71	96.96	93.93	99.99	70.70	57.57	96.96
76.76	73.73	81.81	92.92	89.89	51.51	58.58	51.51	72.72	82.82	93.93	70.70	52.52	64.64	78.78
81.81	71.71	88.88	62.62	85.85	56.56	74.74	50.50	52.52	66.66	86.86	70.70	62.62	65.65	84.84
64.64	70.70	89.89	71.71	68.68	88.88	72.72	77.77	75.75	69.69	98.98	75.75	82.82	81.81	61.61
95.95	78.78	89.89	55.55	80.80	51.51	52.52	75.75	98.98	96.96	69.69	54.54	73.73	98.98	96.96
93.93	54.54	86.86	75.75	90.90	55.55	87.87	60.60	66.66	64.64	97.97	96.96	97.97	97.97	74.74
62.62	97.97	62.62	51.51	94.94	99.99	94.94	59.59	55.55	80.80	69.69	88.88	80.80	71.71	99.99
93.93	96.96	71.71	60.60	93.93	55.55	61.61	98.98	62.62	68.68	82.82	58.58	62.62	62.62	81.81
96.96	83.83	98.98	50.50	97.97	71.71	72.72	50.50	72.72	97.97	99.99	50.50	77.77	89.89	78.78
63.63	59.59	98.98	86.86	54.54	72.72	57.57	55.55	89.89	69.69	60.60	90.90	57.57	70.70	81.81
80.80	79.79	61.61	69.69	90.90	62.62	88.88	53.53	65.65	70.70	84.84	74.74	98.98	92.92	53.53
71.71	61.61	72.72	68.68	82.82	69.69	81.81	71.71	72.72	75.75	79.79	82.82	78.78	81.81	51.51
92.92	69.69	59.59	95.95	97.97	96.96	60.60	80.80	79.79	70.70	95.95	55.55	82.82	74.74	89.89
80.80	61.61	76.76	65.65	56.56	82.82	65.65	64.64	69.69	50.50	92.92	50.50	91.91	67.67	51.51
88.88	92.92	63.63	53.53	83.83	78.78	86.86	59.59	83.83	92.92	68.68	61.61	54.54	74.74	73.73
97.97	98.98	83.83	57.57	57.57	87.87	80.80	98.98	95.95	62.62	57.57	70.70	69.69	81.81	64.64
75.75	96.96	94.94	51.51	61.61	97.97	92.92	80.80	79.79	72.72	85.85	74.74	67.67	93.93	56.56
79.79	79.79	77.77	86.86	68.68	73.73	64.64	60.60	91.91	55.55	73.73	73.73	97.97	65.65	52.52
94.94	54.54	97.97	83.83	56.56	69.69	88.88	53.53	57.57	62.62	60.60	72.72	70.70	90.90	57.57
80.80	76.76	99.99	86.86	73.73	94.94	83.83	54.54	77.77	65.65	62.62	61.61	84.84	74.74	74.74
57.57	68.68	97.97	97.97	90.90	76.76	95.95	59.59	87.87	96.96	85.85	80.80	94.94	86.86	90.90
73.73	63.63	85.85	51.51	69.69	70.70	55.55	96.96	90.90	87.87	65.65	61.61	69.69	97.97	78.78
53.53	97.97	91.91	97.97	86.86	82.82	92.92	99.99	51.51	79.79	84.84	82.82	81.81	97.97	84.84
93.93	68.68	98.98	88.88	97.97	60.60	73.73	89.89	85.85	73.73	75.75	94.94	96.96	63.63	70.70
85.85	99.99	86.86	80.80	65.65	54.54	92.92	69.69	97.97	62.62	67.67	96.96	65.65	97.97	70.70
59.59	99.99	62.62	90.90	60.60	52.52	91.91	73.73	81.81	70.70	59.59	93.93	73.73	62.62	97.97
80.80	76.76	52.52	64.64	68.68	71.71	66.66	52.52	88.88	77.77	68.68	94.94	57.57	71.71	85.85
67.67	95.95	78.78	51.51	63.63	85.85	72.72	68.68	66.66	94.94	54.54	92.92	79.79	68.68	88.88
57.57	75.75	91.91	70.70	95.95	63.63	71.71	81.81	93.93	82.82	71.71	72.72	73.73	97.97	73.73
56.56	95.95	71.71	91.91	92.92	94.94	94.94	81.81	50.50	88.88	61.61	79.79	93.93	54.54	66.66
68.68	74.74	66.66	91.91	63.63	71.71	92.92	67.67	87.87	89.89	73.73	66.66	87.87	66.66	79.79
60.60	70.70	50.50	51.51	88.88	82.82	72.72	50.50	52.52	86.86	71.71	53.53	51.51	73.73	79.79
72.72	80.80	54.54	73.73	95.95	81.81	99.99	50.50	66.66	92.92	64.64	54.54	63.63	97.97	66.66
93.93	98.98	97.97	83.83	72.72	67.67	75.75	63.63	81.81	63.63	82.82	97.97	89.89	83.83	65.65
87.87	81.81	63.63	56.56	53.53	52.52	68.68	81.81	55.55	84.84	66.66	82.82	53.53	80.80	66.66
68.68	51.51	84.84	90.90	84.84	70.70	63.63	52.52	63.63	91.91	57.57	70.70	85.85	61.61	98.98
61.61	69.69	64.64	74.74	96.96	77.77	60.60	78.78	66.66	70.70	53.53	70.70	59.59	55.55	50.50
64.64	76.76	63.63	82.82	71.71	71.71	89.89	69.69	60.60	97.97	81.81	90.90	92.92	96.96	75.75
77.77	80.80	56.56	65.65	71.71	70.70	51.51	69.69	72.72	77.77	77.77	89.89	82.82	50.50	98.98
85.85	65.65	94.94	70.70	76.76	63.63	62.62	56.56	69.69	85.85	97.97	63.63	89.89	67.67	86.86
63.63	78.78	96.96	62.62	67.67	50.50	53.53	55.55	67.67	87.87	73.73	72.72	96.96	90.90	76.76
69.69	78.78	66.66	54.54	96.96	55.55	95.95	67.67	51.51	82.82	56.56	58.58	88.88	50.50	51.51
52.52	51.51	83.83	93.93	75.75	51.51	86.86	57.57	85.85	65.65	93.93	97.97	57.57	55.55	89.89
76.76	72.72	70.70	95.95	87.87	53.53	83.83	66.66	89.89	57.57	65.65	96.96	53.53	88.88	70.70
62.62	54.54	80.80	62.62	84.84	50.50	87.87	64.64	62.62	84.84	79.79	78.78	79.79	53.53	98.98
85.85	74.74	80.80	51.51	87.87	78.78	62.62	90.90	84.84	85.85	63.63	80.80	92.92	69.69	80.80
79.79	77.77	85.85	94.94	72.72	77.77	90.90	71.71	62.62	97.97	64.64	58.58	96.96	91.91	73.73
60.60	77.77	70.70	74.74	82.82	81.81	89.89	56.56	82.82	66.66	96.96	51.51	65.65	70.70	70.70
89.89	87.87	73.73	82.82	51.51	61.61	67.67	51.51	66.66	77.77	83.83	52.52	88.88	95.95	65.65
97.97	79.79	97.97	91.91	80.80	53.53	71.71	55.55	62.62	65.65	77.77	52.52	96.96	64.64	81.81
77.77	80.80	62.62	62.62	67.67	69.69	88.88	70.70	72.72	81.81	59.59	59.59	62.62	60.60	98.98
54.54	51.51	94.94	54.54	79.79	98.98	57.57	81.81	96.96	73.73	90.90	90.90	85.85	78.78	73.73
72.72	74.74	83.83	53.53	71.71	77.77	59.59	62.62	90.90	53.53	53.53	76.76	64.64	85.85	63.63
73.73	98.98	98.98	95.95	58.58	95.95	94.94	55.55	77.77	95.95	60.60	53.53	65.65	62.62	93.93
73.73	61.61	87.87	63.63	86.86	91.91	61.61	73.73	62.62	84.84	62.62	51.51	50.50	74.74	86.86
61.61	67.67	97.97	80.80	94.94	91.91	83.83	79.79	56.56	91.91	60.60	83.83	59.59	87.87	93.93
62.62	98.98	56.56	68.68	84.84	73.73	73.73	91.91	53.53	78.78	70.70	59.59	64.64	77.77	69.69
87.87	61.61	70.70	79.79	61.61	59.59	78.78	54.54	55.55	57.57	81.81	57.57	71.71	74.74	74.74
50.50	95.95	95.95	81.81	76.76	96.96	91.91	98.98	95.95	52.52	63.63	72.72	84.84	54.54	51.51
87.87	89.89	89.89	88.88	71.71	63.63	71.71	89.89	50.50	74.74	64.64	81.81	52.52	85.85	85.85
88.88	88.88	59.59	92.92	92.92	50.50	67.67	79.79	52.52	62.62	77.77	89.89	94.94	81.81	56.56
80.80	64.64	99.99	77.77	81.81	52.52	80.80	72.72	51.51	95.95	92.92	56.56	62.62	82.82	65.65
90.90	92.92	86.86	88.88	86.86	71.71	78.78	92.92	96.96	51.51	64.64	87.87	72.72	72.72	82.82
64.64	69.69	96.96	54.54	80.80	73.73	58.58	96.96	57.57	50.50	78.78	67.67	83.83	66.66	72.72
62.62	69.69	58.58	85.85	90.90	71.71	68.68	92.92	87.87	59.59	83.83	56.56	53.53	64.64	77.77
66.66	88.88	55.55	89.89	91.91	50.50	60.60	56.56	54.54	73.73	63.63	62.62	86.86	76.76	59.59
58.58	59.59	72.72	56.56	58.58	96.96	63.63	51.51	84.84	84.84	55.55	95.95	86.86	99.99	55.55
73.73	71.71	52.52	57.57	62.62	70.70	77.77	85.85	96.96	70.70	89.89	58.58	82.82	98.98	80.80
93.93	85.85	50.50	93.93	82.82	52.52	69.69	71.71	95.95	55.55	98.98	60.60	64.64	73.73	68.68
54.54	91.91	87.87	89.89	96.96	67.67	79.79	86.86	82.82	54.54	95.95	59.59	82.82	57.57	90.90
97.97	59.59	78.78	78.78	70.70	72.72	74.74	79.79	81.81	88.88	65.65	80.80	73.73	86.86	55.55
98.98	66.66	72.72	51.51	56.56	54.54	68.68	81.81	75.75	78.78	89.89	96.96	77.77	92.92	84.84
61.61	63.63	89.89	87.87	65.65	82.82	60.60	81.81	95.95	91.91	62.62	94.94	56.56	52.52	67.67
55.55	69.69	99.99	78.78	68.68	69.69	65.65	75.75	83.83	55.55	67.67	97.97	73.73	58.58	82.82
66.66	69.69	80.80	68.68	98.98	72.72	64.64	59.59	71.71	98.98	95.95	53.53	60.60	62.62	90.90
67.67	54.54	94.94	82.82	89.89	58.58	74.74	56.56	74.74	84.84	92.92	79.79	60.60	64.64	56.56
83.83	66.66	73.73	51.51	80.80	94.94	89.89	84.84	57.57	57.57	83.83	75.75	64.64	80.80	90.90
57.57	54.54	80.80	96.96	66.66	68.68	58.58	53.53	65.65	77.77	74.74	97.97	78.78	98.98	65.65
71.71	78.78	73.73	73.73	65.65	74.74	67.67	90.90	96.96	64.64	95.95	52.52	63.63	96.96	74.74
88.88	89.89	65.65	83.83	74.74	61.61	81.81	52.52	78.78	85.85	63.63	70.70	54.54	55.55	82.82
55.55	60.60	93.93	58.58	68.68	50.50	51.51	65.65	85.85	66.66	68.68	82.82	86.86	83.83	84.84
65.65	91.91	56.56	76.76	69.69	78.78	83.83	83.83	68.68	56.56	95.95	65.65	94.94	67.67	94.94
50.50	80.80	80.80	98.98	82.82	93.93	53.53	81.81	96.96	57.57	51.51	70.70	98.98	83.83	99.99
68.68	99.99	74.74	52.52	97.97	70.70	79.79	89.89	53.53	89.89	93.93	83.83	94.94	82.82	91.91
62.62	96.96	90.90	90.90	59.59	89.89	53.53	61.61	67.67	58.58	96.96	70.70	51.51	76.76	92.92
69.69	89.89	68.68	70.70	60.60	95.95	96.96	60.60	88.88	75.75	94.94	72.72	55.55	79.79	86.86
87.87	76.76	89.89	63.63	52.52	99.99	77.77	88.88	68.68	89.89	76.76	51.51	96.96	83.83	68.68
84.84	63.63	91.91	65.65	63.63	98.98	82.82	74.74	59.59	55.55	58.58	95.95	73.73	51.51	50.50
60.60	65.65	72.72	98.98	61.61	72.72	83.83	81.81	90.90	52.52	51.51	69.69	74.74	54.54	99.99
89.89	61.61	78.78	69.69	69.69	99.99	80.80	95.95	51.51	81.81	52.52	91.91	87.87	81.81	79.79
92.92	80.80	64.64	84.84	86.86	94.94	52.52	84.84	69.69	51.51	68.68	94.94	65.65	82.82	53.53
59.59	84.84	55.55	89.89	76.76	69.69	92.92	55.55	61.61	59.59	88.88	98.98	72.72	82.82	72.72
72.72	69.69	88.88	75.75	72.72	55.55	53.53	98.98	77.77	76.76	69.69	75.75	98.98	70.70	71.71
60.60	87.87	72.72	73.73	51.51	99.99	79.79	62.62	51.51	99.99	57.57	77.77	51.51	81.81	98.98
85.85	51.51	76.76	90.90	50.50	63.63	64.64	59.59	69.69	71.71	68.68	51.51	79.79	72.72	86.86
55.55	72.72	60.60	98.98	68.68	63.63	51.51	95.95	61.61	88.88	66.66	76.76	86.86	51.51	87.87
87.87	94.94	59.59	86.86	66.66	95.95	76.76	86.86	56.56	68.68	79.79	59.59	57.57	80.80	91.91
50.50	68.68	59.59	61.61	73.73	82.82	64.64	79.79	52.52	95.95	58.58	98.98	93.93	80.80	92.92
81.81	67.67	92.92	74.74	85.85	73.73	53.53	82.82	52.52	71.71	76.76	58.58	95.95	92.92	68.68
68.68	85.85	91.91	51.51	56.56	86.86	97.97	98.98	75.75	69.69	87.87	58.58	79.79	62.62	58.58
73.73	91.91	76.76	80.80	65.65	84.84	69.69	64.64	85.85	57.57	70.70	84.84	89.89	82.82	90.90
89.89	96.96	99.99	76.76	59.59	80.80	70.70	79.79	56.56	75.75	70.70	77.77	74.74	71.71	77.77
89.89	72.72	69.69	67.67	90.90	88.88	50.50	78.78	75.75	88.88	91.91	97.97	61.61	74.74	86.86
67.67	72.72	87.87	89.89	84.84	69.69	54.54	64.64	68.68	80.80	85.85	89.89	85.85	68.68	77.77
58.58	53.53	99.99	93.93	57.57	59.59	59.59	50.50	56.56	96.96	88.88	58.58	73.73	94.94	98.98
85.85	54.54	85.85	71.71	99.99	75.75	61.61	51.51	77.77	76.76	86.86	58.58	58.58	77.77	70.70
81.81	93.93	77.77	82.82	67.67	91.91	90.90	78.78	65.65	50.50	72.72	91.91	78.78	74.74	72.72
66.66	87.87	94.94	56.56	83.83	62.62	86.86	88.88	65.65	98.98	55.55	96.96	70.70	89.89	94.94
51.51	99.99	59.59	62.62	61.61	99.99	91.91	55.55	89.89	99.99	98.98	71.71	57.57	92.92	65.65
73.73	67.67	58.58	98.98	83.83	57.57	82.82	97.97	89.89	94.94	99.99	58.58	97.97	95.95	92.92
55.55	73.73	78.78	68.68	84.84	91.91	72.72	75.75	62.62	77.77	84.84	52.52	91.91	51.51	91.91
89.89	80.80	54.54	77.77	56.56	55.55	76.76	88.88	67.67	66.66	50.50	84.84	90.90	61.61	69.69
67.67	94.94	66.66	69.69	98.98	60.60	89.89	54.54	50.50	52.52	68.68	67.67	94.94	93.93	95.95
61.61	60.60	84.84	97.97	82.82	56.56	86.86	75.75	85.85	80.80	54.54	84.84	84.84	65.65	72.72
66.66	75.75	96.96	99.99	61.61	70.70	92.92	84.84	71.71	54.54	66.66	87.87	83.83	66.66	58.58
82.82	82.82	60.60	55.55	88.88	91.91	52.52	52.52	68.68	97.97	84.84	73.73	66.66	95.95	80.80
92.92	89.89	85.85	61.61	53.53	73.73	54.54	68.68	56.56	91.91	64.64	60.60	61.61	50.50	91.91
81.81	91.91	52.52	52.52	54.54	63.63	57.57	93.93	88.88	96.96	93.93	50.50	63.63	65.65	74.74
83.83	60.60	70.70	84.84	80.80	69.69	74.74	93.93	79.79	74.74	79.79	52.52	76.76	85.85	53.53
51.51	93.93	89.89	93.93	63.63	92.92	79.79	51.51	75.75	57.57	90.90	56.56	74.74	91.91	89.89
73.73	93.93	96.96	79.79	77.77	74.74	65.65	59.59	68.68	54.54	84.84	76.76	90.90	52.52	91.91
88.88	89.89	56.56	69.69	59.59	78.78	76.76	99.99	80.80	97.97	77.77	74.74	98.98	98.98	75.75
62.62	93.93	92.92	84.84	56.56	96.96	57.57	70.70	77.77	86.86	90.90	55.55	65.65	71.71	60.60
50.50	66.66	73.73	80.80	69.69	58.58	71.71	99.99	89.89	56.56	54.54	98.98	77.77	97.97	78.78
97.97	82.82	79.79	99.99	66.66	99.99	95.95	69.69	83.83	78.78	77.77	72.72	96.96	85.85	65.65
52.52	64.64	91.91	83.83	73.73	91.91	57.57	94.94	83.83	71.71	89.89	52.52	69.69	53.53	83.83
58.58	51.51	50.50	75.75	95.95	60.60	80.80	68.68	75.75	51.51	75.75	96.96	84.84	88.88	99.99
55.55	50.50	51.51	70.70	87.87	94.94	81.81	84.84	60.60	67.67	85.85	88.88	59.59	60.60	78.78
71.71	59.59	55.55	80.80	89.89	79.79	91.91	90.90	68.68	64.64	60.60	73.73	99.99	56.56	89.89
70.70	53.53	80.80	75.75	77.77	69.69	91.91	87.87	75.75	66.66	78.78	63.63	69.69	65.65	89.89
93.93	51.51	87.87	75.75	93.93	60.60	59.59	86.86	74.74	74.74	99.99	70.70	90.90	70.70	61.61
98.98	65.65	57.57	56.56	65.65	54.54	90.90	61.61	91.91	50.50	58.58	56.56	74.74	66.66	78.78
90.90	72.72	87.87	97.97	64.64	78.78	65.65	57.57	50.50	77.77	80.80	86.86	65.65	87.87	82.82
98.98	93.93	62.62	68.68	88.88	85.85	75.75	63.63	88.88	70.70	95.95	54.54	80.80	93.93	63.63
63.63	96.96	81.81	55.55	84.84	61.61	91.91	64.64	99.99	85.85	57.57	54.54	76.76	60.60	82.82
88.88	70.70	55.55	92.92	55.55	79.79	63.63	89.89	83.83	54.54	88.88	97.97	93.93	69.69	95.95
53.53	56.56	85.85	94.94	78.78	78.78	62.62	55.55	89.89	99.99	64.64	80.80	66.66	94.94	78.78
89.89	60.60	92.92	57.57	71.71	63.63	58.58	80.80	76.76	86.86	87.87	63.63	83.83	98.98	58.58
89.89	87.87	62.62	97.97	91.91	88.88	99.99	90.90	96.96	60.60	88.88	95.95	66.66	75.75	90.90
94.94	76.76	51.51	95.95	59.59	73.73	94.94	85.85	90.90	67.67	63.63	59.59	94.94	96.96	74.74
76.76	94.94	56.56	61.61	53.53	56.56	74.74	55.55	74.74	63.63	62.62	77.77	82.82	96.96	54.54
83.83	91.91	87.87	52.52	81.81	79.79	61.61	61.61	69.69	87.87	57.57	94.94	53.53	92.92	81.81
71.71	78.78	60.60	88.88	70.70	51.51	65.65	81.81	98.98	78.78	67.67	85.85	93.93	98.98	76.76
77.77	53.53	75.75	94.94	65.65	55.55	91.91	89.89	59.59	92.92	95.95	75.75	63.63	54.54	63.63
67.67	72.72	53.53	89.89	99.99	68.68	58.58	85.85	94.94	54.54	93.93	54.54	79.79	60.60	85.85
60.60	59.59	63.63	74.74	69.69	93.93	53.53	80.80	67.67	69.69	54.54	77.77	97.97	54.54	54.54
95.95	70.70	68.68	98.98	81.81	64.64	65.65	58.58	81.81	77.77	60.60	52.52	53.53	79.79	72.72
76.76	91.91	50.50	99.99	74.74	59.59	82.82	96.96	89.89	68.68	52.52	72.72	81.81	55.55	50.50
79.79	67.67	95.95	78.78	56.56	87.87	90.90	83.83	99.99	88.88	69.69	58.58	79.79	78.78	71.71
60.60	79.79	61.61	77.77	51.51	54.54	84.84	60.60	85.85	83.83	60.60	71.71	67.67	77.77	67.67
76.76	54.54	87.87	50.50	82.82	87.87	70.70	63.63	61.61	69.69	92.92	52.52	79.79	60.60	72.72
94.94	62.62	85.85	76.76	90.90	71.71	56.56	63.63	85.85	55.55	73.73	76.76	61.61	91.91	95.95
70.70	98.98	92.92	69.69	76.76	50.50	76.76	71.71	64.64	54.54	83.83	97.97	97.97	89.89	53.53
68.68	90.90	90.90	82.82	65.65	86.86	72.72	55.55	96.96	88.88	89.89	86.86	83.83	79.79	66.66
82.82	99.99	91.91	85.85	54.54	91.91	65.65	56.56	95.95	66.66	70.70	72.72	63.63	67.67	57.57
72.72	50.50	58.58	60.60	95.95	58.58	90.90	90.90	90.90	93.93	71.71	82.82	57.57	62.62	81.81
52.52	83.83	58.58	63.63	65.65	83.83	73.73	97.97	75.75	69.69	62.62	80.80	87.87	85.85	74.74
82.82	84.84	93.93	55.55	75.75	78.78	86.86	66.66	98.98	56.56	59.59	89.89	51.51	68.68	91.91
96.96	58.58	85.85	83.83	98.98	82.82	99.99	69.69	81.81	78.78	66.66	98.98	69.69	89.89	66.66
83.83	59.59	66.66	84.84	89.89	69.69	83.83	82.82	85.85	76.76	69.69	60.60	71.71	70.70	67.67
77.77	96.96	94.94	61.61	81.81	55.55	91.91	68.68	55.55	93.93	81.81	93.93	65.65	57.57	80.80
74.74	94.94	78.78	51.51	63.63	87.87	57.57	83.83	51.51	65.65	95.95	92.92	71.71	63.63	95.95
82.82	50.50	60.60	51.51	86.86	96.96	71.71	90.90	87.87	61.61	69.69	81.81	78.78	84.84	71.71
82.82	75.75	86.86	60.60	95.95	77.77	96.96	72.72	57.57	93.93	70.70	58.58	67.67	88.88	89.89
66.66	60.60	53.53	80.80	78.78	51.51	97.97	84.84	94.94	94.94	71.71	94.94	50.50	56.56	91.91
59.59	72.72	98.98	92.92	77.77	50.50	81.81	70.70	61.61	50.50	73.73	98.98	89.89	62.62	66.66
85.85	86.86	89.89	79.79	76.76	59.59	55.55	93.93	78.78	94.94	67.67	72.72	82.82	82.82	68.68
89.89	63.63	57.57	83.83	62.62	94.94	77.77	70.70	55.55	95.95	97.97	90.90	63.63	96.96	69.69
95.95	97.97	81.81	91.91	52.52	99.99	80.80	50.50	88.88	97.97	65.65	71.71	56.56	88.88	77.77
90.90	70.70	64.64	71.71	57.57	93.93	53.53	66.66	57.57	51.51	67.67	54.54	50.50	76.76	93.93
63.63	62.62	78.78	54.54	68.68	75.75	79.79	92.92	56.56	93.93	55.55	91.91	74.74	90.90	76.76
98.98	94.94	83.83	79.79	57.57	68.68	89.89	78.78	61.61	75.75	80.80	75.75	94.94	69.69	63.63
97.97	73.73	76.76	54.54	98.98	88.88	68.68	63.63	82.82	70.70	59.59	61.61	56.56	91.91	65.65
65.65	53.53	78.78	68.68	67.67	73.73	63.63	96.96	80.80	98.98	90.90	52.52	62.62	89.89	95.95
72.72	70.70	91.91	64.64	77.77	99.99	50.50	76.76	55.55	67.67	74.74	91.91	76.76	98.98	77.77
74.74	91.91	90.90	74.74	98.98	67.67	91.91	88.88	91.91	86.86	56.56	98.98	83.83	79.79	91.91
50.50	75.75	59.59	81.81	73.73	93.93	68.68	74.74	76.76	90.90	79.79	75.75	87.87	58.58	71.71
93.93	66.66	82.82	81.81	60.60	69.69	86.86	76.76	91.91	53.53	65.65	60.60	80.80	81.81	95.95
72.72	80.80	94.94	64.64	61.61	98.98	96.96	69.69	65.65	52.52	56.56	66.66	91.91	91.91	55.55
84.84	59.59	67.67	79.79	82.82	60.60	66.66	51.51	70.70	83.83	53.53	97.97	68.68	63.63	52.52
60.60	64.64	82.82	70.70	59.59	64.64	83.83	82.82	96.96	73.73	67.67	82.82	71.71	64.64	90.90
61.61	76.76	53.53	76.76	62.62	90.90	90.90	81.81	85.85	75.75	74.74	64.64	58.58	75.75	88.88
76.76	82.82	65.65	52.52	83.83	55.55	77.77	63.63	99.99	62.62	55.55	56.56	87.87	56.56	91.91
50.50	52.52	86.86	78.78	66.66	86.86	94.94	63.63	83.83	52.52	59.59	84.84	58.58	78.78	62.62
67.67	72.72	82.82	91.91	84.84	68.68	69.69	51.51	63.63	91.91	78.78	82.82	56.56	86.86	93.93
96.96	70.70	60.60	51.51	74.74	72.72	69.69	55.55	54.54	95.95	53.53	83.83	67.67	67.67	81.81
88.88	50.50	90.90	94.94	79.79	60.60	95.95	63.63	79.79	91.91	81.81	74.74	66.66	64.64	53.53
65.65	97.97	83.83	54.54	84.84	68.68	91.91	53.53	75.75	58.58	71.71	73.73	52.52	74.74	67.67
94.94	74.74	72.72	51.51	64.64	89.89	82.82	74.74	60.60	59.59	93.93	60.60	83.83	74.74	90.90
92.92	86.86	78.78	86.86	73.73	74.74	76.76	53.53	53.53	92.92	79.79	62.62	50.50	59.59	52.52
73.73	70.70	75.75	90.90	85.85	74.74	87.87	95.95	76.76	61.61	86.86	60.60	88.88	87.87	98.98
82.82	50.50	77.77	76.76	60.60	77.77	77.77	90.90	56.56	57.57	79.79	91.91	85.85	73.73	79.79
88.88	98.98	77.77	55.55	80.80	84.84	97.97	62.62	71.71	59.59	84.84	64.64	61.61	78.78	97.97
76.76	74.74	61.61	79.79	53.53	62.62	94.94	53.53	74.74	58.58	64.64	95.95	54.54	92.92	83.83
50.50	88.88	78.78	62.62	85.85	69.69	89.89	72.72	52.52	77.77	60.60	53.53	92.92	94.94	82.82
64.64	95.95	86.86	62.62	58.58	89.89	54.54	93.93	52.52	53.53	69.69	92.92	66.66	53.53	67.67
70.70	89.89	52.52	52.52	84.84	90.90	54.54	94.94	52.52	78.78	98.98	92.92	64.64	99.99	71.71
92.92	75.75	52.52	80.80	98.98	66.66	54.54	85.85	73.73	69.69	63.63	55.55	71.71	50.50	55.55
92.92	73.73	82.82	61.61	84.84	87.87	59.59	58.58	90.90	56.56	82.82	60.60	69.69	58.58	57.57
78.78	72.72	82.82	53.53	80.80	98.98	69.69	90.90	72.72	74.74	68.68	83.83	57.57	88.88	52.52
87.87	88.88	64.64	82.82	59.59	88.88	68.68	50.50	68.68	67.67	53.53	63.63	51.51	90.90	88.88
52.52	94.94	99.99	72.72	60.60	62.62	92.92	59.59	87.87	70.70	77.77	76.76	89.89	92.92	96.96
60.60	89.89	82.82	84.84	79.79	68.68	84.84	69.69	55.55	98.98	79.79	90.90	67.67	75.75	90.90
75.75	97.97	60.60	71.71	65.65	85.85	76.76	59.59	72.72	93.93	63.63	81.81	72.72	52.52	81.81
50.50	78.78	56.56	50.50	68.68	80.80	67.67	57.57	64.64	64.64	82.82	94.94	93.93	79.79	79.79
71.71	74.74	86.86	75.75	65.65	58.58	59.59	54.54	92.92	65.65	73.73	57.57	74.74	78.78	69.69
68.68	56.56	98.98	88.88	66.66	58.58	77.77	70.70	79.79	64.64	88.88	93.93	59.59	79.79	81.81
76.76	58.58	70.70	72.72	74.74	70.70	78.78	78.78	67.67	65.65	94.94	62.62	58.58	92.92	61.61
80.80	52.52	79.79	97.97	55.55	57.57	68.68	98.98	50.50	55.55	64.64	91.91	99.99	71.71	92.92
70.70	79.79	92.92	74.74	55.55	81.81	61.61	57.57	73.73	73.73	68.68	53.53	97.97	52.52	98.98
59.59	91.91	60.60	68.68	66.66	73.73	77.77	76.76	74.74	92.92	66.66	63.63	99.99	88.88	56.56
53.53	68.68	54.54	77.77	91.91	92.92	79.79	96.96	97.97	66.66	59.59	85.85	91.91	87.87	55.55
67.67	54.54	58.58	58.58	74.74	82.82	68.68	55.55	71.71	73.73	94.94	54.54	78.78	70.70	69.69
64.64	97.97	68.68	72.72	76.76	79.79	74.74	78.78	63.63	64.64	86.86	51.51	51.51	81.81	59.59
81.81	57.57	88.88	78.78	85.85	79.79	87.87	69.69	89.89	78.78	66.66	67.67	55.55	86.86	80.80
52.52	77.77	62.62	77.77	82.82	78.78	50.50	77.77	87.87	51.51	80.80	71.71	88.88	52.52	92.92
91.91	78.78	94.94	97.97	50.50	95.95	98.98	54.54	61.61	55.55	89.89	56.56	62.62	85.85	75.75
54.54	92.92	77.77	90.90	50.50	65.65	61.61	65.65	54.54	88.88	70.70	97.97	60.60	83.83	65.65
78.78	99.99	85.85	75.75	81.81	89.89	83.83	55.55	73.73	93.93	84.84	58.58	53.53	55.55	63.63
85.85	66.66	70.70	87.87	69.69	55.55	58.58	79.79	66.66	88.88	81.81	50.50	90.90	62.62	89.89
74.74	56.56	83.83	55.55	95.95	53.53	93.93	54.54	98.98	76.76	83.83	89.89	94.94	89.89	74.74
58.58	72.72	63.63	89.89	66.66	92.92	50.50	74.74	68.68	95.95	51.51	88.88	58.58	69.69	84.84
86.86	52.52	93.93	91.91	67.67	98.98	63.63	60.60	95.95	63.63	92.92	77.77	96.96	87.87	84.84
72.72	73.73	69.69	63.63	94.94	69.69	54.54	96.96	97.97	90.90	99.99	67.67	96.96	94.94	88.88
67.67	81.81	77.77	93.93	58.58	52.52	73.73	81.81	98.98	70.70	87.87	60.60	68.68	53.53	64.64
92.92	96.96	81.81	70.70	89.89	67.67	74.74	59.59	75.75	87.87	80.80	50.50	71.71	79.79	71.71
53.53	84.84	63.63	66.66	80.80	95.95	92.92	77.77	70.70	92.92	85.85	97.97	68.68	60.60	71.71
52.52	63.63	51.51	70.70	92.92	61.61	64.64	52.52	80.80	52.52	68.68	96.96	92.92	97.97	54.54
64.64	78.78	63.63	96.96	64.64	73.73	82.82	83.83	83.83	92.92	65.65	96.96	85.85	93.93	69.69
69.69	78.78	53.53	97.97	73.73	84.84	94.94	99.99	86.86	54.54	62.62	62.62	93.93	79.79	87.87
54.54	81.81	73.73	50.50	74.74	80.80	58.58	78.78	64.64	89.89	74.74	81.81	95.95	57.57	59.59
72.72	90.90	94.94	76.76	63.63	86.86	66.66	62.62	58.58	52.52	93.93	75.75	69.69	92.92	50.50
79.79	67.67	60.60	98.98	84.84	69.69	90.90	68.68	58.58	93.93	71.71	69.69	98.98	65.65	58.58
76.76	88.88	82.82	76.76	65.65	87.87	92.92	59.59	58.58	64.64	87.87	96.96	51.51	54.54	96.96
70.70	72.72	80.80	92.92	50.50	55.55	72.72	66.66	54.54	50.50	86.86	74.74	66.66	96.96	52.52
95.95	72.72	93.93	91.91	54.54	55.55	58.58	91.91	93.93	97.97	86.86	85.85	84.84	90.90	60.60
98.98	77.77	66.66	85.85	72.72	99.99	97.97	94.94	78.78	66.66	78.78	50.50	85.85	96.96	61.61
69.69	51.51	99.99	95.95	51.51	80.80	61.61	99.99	59.59	97.97	85.85	92.92	96.96	62.62	99.99
60.60	86.86	96.96	80.80	60.60	92.92	59.59	61.61	70.70	52.52	90.90	67.67	70.70	82.82	69.69
98.98	99.99	85.85	73.73	59.59	87.87	81.81	91.91	98.98	74.74	56.56	56.56	84.84	87.87	98.98
61.61	82.82	93.93	77.77	70.70	88.88	87.87	60.60	70.70	67.67	71.71	75.75	51.51	71.71	71.71
89.89	96.96	99.99	61.61	77.77	84.84	54.54	52.52	93.93	99.99	86.86	50.50	71.71	67.67	89.89
63.63	56.56	64.64	65.65	87.87	70.70	79.79	99.99	85.85	76.76	51.51	90.90	81.81	89.89	88.88
76.76	66.66	53.53	92.92	96.96	61.61	66.66	77.77	62.62	96.96	77.77	72.72	51.51	90.90	74.74
78.78	89.89	58.58	50.50	73.73	98.98	70.70	60.60	94.94	78.78	73.73	71.71	97.97	70.70	78.78
69.69	63.63	81.81	70.70	80.80	78.78	84.84	66.66	64.64	82.82	76.76	92.92	54.54	79.79	76.76
86.86	69.69	66.66	77.77	98.98	64.64	95.95	87.87	62.62	93.93	78.78	92.92	80.80	79.79	77.77
84.84	63.63	75.75	53.53	68.68	86.86	51.51	50.50	91.91	83.83	77.77	93.93	71.71	89.89	88.88
85.85	66.66	64.64	67.67	51.51	59.59	81.81	50.50	79.79	70.70	81.81	62.62	94.94	82.82	71.71
64.64	90.90	68.68	61.61	97.97	75.75	87.87	93.93	72.72	73.73	79.79	83.83	71.71	86.86	73.73
58.58	97.97	59.59	98.98	88.88	99.99	56.56	63.63	99.99	65.65	53.53	60.60	73.73	65.65	80.80
58.58	77.77	94.94	90.90	58.58	71.71	75.75	51.51	98.98	52.52	87.87	64.64	63.63	73.73	91.91
64.64	86.86	82.82	66.66	53.53	59.59	81.81	58.58	85.85	90.90	95.95	62.62	56.56	94.94	89.89
59.59	50.50	61.61	58.58	96.96	61.61	55.55	66.66	53.53	75.75	69.69	54.54	79.79	62.62	79.79
95.95	67.67	52.52	50.50	60.60	54.54	52.52	73.73	92.92	87.87	76.76	97.97	51.51	81.81	91.91
59.59	51.51	96.96	70.70	74.74	50.50	82.82	61.61	58.58	68.68	68.68	76.76	94.94	92.92	77.77
94.94	55.55	76.76	97.97	87.87	63.63	97.97	90.90	86.86	79.79	65.65	55.55	55.55	99.99	64.64
77.77	78.78	60.60	64.64	50.50	50.50	76.76	99.99	74.74	58.58	78.78	67.67	89.89	82.82	67.67
77.77	95.95	99.99	83.83	55.55	78.78	52.52	68.68	86.86	63.63	92.92	86.86	70.70	75.75	89.89
70.70	86.86	57.57	60.60	64.64	98.98	63.63	64.64	85.85	82.82	52.52	92.92	73.73	82.82	68.68
63.63	87.87	58.58	71.71	99.99	94.94	91.91	89.89	87.87	78.78	52.52	89.89	58.58	64.64	68.68
50.50	75.75	68.68	86.86	85.85	87.87	76.76	85.85	67.67	94.94	66.66	92.92	63.63	69.69	76.76
91.91	97.97	74.74	62.62	57.57	86.86	78.78	99.99	79.79	53.53	57.57	84.84	86.86	55.55	73.73
78.78	72.72	86.86	89.89	57.57	74.74	58.58	61.61	57.57	96.96	88.88	65.65	54.54	70.70	76.76
79.79	70.70	65.65	58.58	55.55	66.66	98.98	65.65	50.50	52.52	85.85	66.66	81.81	58.58	80.80
57.57	93.93	62.62	91.91	70.70	99.99	70.70	52.52	68.68	87.87	97.97	84.84	94.94	65.65	96.96
72.72	54.54	77.77	75.75	69.69	54.54	97.97	71.71	72.72	69.69	98.98	66.66	69.69	79.79	88.88
76.76	50.50	66.66	70.70	98.98	53.53	88.88	54.54	68.68	82.82	87.87	97.97	64.64	90.90	50.50
77.77	52.52	73.73	58.58	53.53	76.76	64.64	73.73	91.91	85.85	95.95	82.82	58.58	50.50	87.87
89.89	55.55	60.60	74.74	94.94	91.91	68.68	73.73	83.83	69.69	82.82	95.95	58.58	80.80	98.98
52.52	89.89	57.57	75.75	90.90	79.79	51.51	65.65	89.89	94.94	93.93	99.99	66.66	81.81	51.51
71.71	90.90	86.86	75.75	75.75	51.51	66.66	79.79	95.95	59.59	85.85	51.51	60.60	85.85	51.51
82.82	66.66	86.86	95.95	57.57	79.79	89.89	57.57	90.90	95.95	56.56	77.77	78.78	74.74	53.53
92.92	75.75	99.99	92.92	75.75	71.71	87.87	72.72	74.74	53.53	52.52	65.65	96.96	59.59	70.70
79.79	80.80	76.76	80.80	69.69	84.84	91.91	61.61	77.77	63.63	61.61	54.54	52.52	51.51	64.64
83.83	98.98	72.72	98.98	97.97	60.60	78.78	69.69	78.78	91.91	89.89	54.54	78.78	71.71	83.83
64.64	64.64	55.55	70.70	87.87	77.77	67.67	90.90	83.83	68.68	85.85	69.69	90.90	77.77	74.74
79.79	91.91	57.57	74.74	92.92	76.76	54.54	76.76	77.77	71.71	73.73	58.58	97.97	75.75	56.56
70.70	60.60	67.67	99.99	97.97	93.93	63.63	57.57	75.75	89.89	56.56	82.82	68.68	97.97	94.94
67.67	99.99	54.54	61.61	79.79	76.76	61.61	98.98	62.62	67.67	90.90	92.92	52.52	85.85	68.68
60.60	90.90	54.54	96.96	82.82	89.89	56.56	87.87	96.96	90.90	62.62	71.71	66.66	58.58	67.67
83.83	50.50	73.73	97.97	67.67	65.65	90.90	78.78	79.79	55.55	71.71	97.97	88.88	97.97	75.75
51.51	61.61	83.83	56.56	98.98	93.93	92.92	83.83	89.89	58.58	72.72	77.77	90.90	99.99	83.83
86.86	64.64	92.92	87.87	76.76	66.66	69.69	98.98	78.78	53.53	56.56	64.64	84.84	73.73	91.91
52.52	63.63	85.85	81.81	96.96	72.72	85.85	78.78	61.61	56.56	73.73	82.82	54.54	83.83	62.62
85.85	74.74	79.79	52.52	70.70	53.53	82.82	69.69	63.63	94.94	84.84	57.57	59.59	74.74	59.59
68.68	97.97	66.66	61.61	50.50	61.61	63.63	51.51	74.74	75.75	78.78	65.65	74.74	94.94	59.59
82.82	85.85	95.95	90.90	69.69	56.56	76.76	69.69	95.95	90.90	91.91	60.60	69.69	94.94	90.90
53.53	58.58	87.87	80.80	61.61	60.60	59.59	54.54	62.62	83.83	90.90	71.71	62.62	89.89	93.93
57.57	52.52	51.51	97.97	75.75	76.76	58.58	91.91	89.89	92.92	67.67	81.81	79.79	77.77	58.58
83.83	96.96	87.87	74.74	65.65	91.91	90.90	77.77	93.93	90.90	71.71	82.82	53.53	53.53	65.65
65.65	96.96	56.56	51.51	57.57	76.76	99.99	64.64	63.63	63.63	99.99	61.61	83.83	79.79	89.89
56.56	52.52	71.71	91.91	56.56	51.51	94.94	88.88	58.58	99.99	96.96	52.52	65.65	66.66	95.95
80.80	71.71	87.87	67.67	51.51	68.68	82.82	57.57	77.77	59.59	92.92	89.89	71.71	98.98	86.86
69.69	75.75	79.79	88.88	80.80	50.50	59.59	84.84	64.64	99.99	52.52	69.69	67.67	76.76	57.57
81.81	98.98	78.78	64.64	92.92	59.59	50.50	84.84	98.98	78.78	65.65	56.56	57.57	81.81	67.67
83.83	82.82	68.68	56.56	79.79	61.61	82.82	74.74	98.98	83.83	88.88	91.91	90.90	99.99	62.62
53.53	92.92	70.70	98.98	59.59	65.65	87.87	80.80	84.84	66.66	55.55	67.67	57.57	72.72	87.87
56.56	84.84	70.70	89.89	66.66	66.66	71.71	79.79	60.60	95.95	74.74	58.58	69.69	87.87	77.77
96.96	84.84	84.84	54.54	68.68	64.64	58.58	98.98	83.83	77.77	80.80	74.74	50.50	94.94	71.71
59.59	86.86	60.60	66.66	84.84	75.75	92.92	51.51	93.93	64.64	73.73	99.99	85.85	56.56	95.95
75.75	89.89	56.56	87.87	79.79	70.70	75.75	70.70	55.55	88.88	67.67	96.96	50.50	50.50	77.77
53.53	50.50	69.69	74.74	56.56	66.66	51.51	51.51	65.65	98.98	84.84	91.91	64.64	67.67	62.62
81.81	95.95	68.68	50.50	67.67	84.84	87.87	63.63	90.90	84.84	82.82	77.77	85.85	61.61	78.78
88.88	63.63	72.72	93.93	86.86	90.90	98.98	63.63	52.52	58.58	59.59	79.79	56.56	94.94	91.91
95.95	99.99	95.95	50.50	87.87	89.89	77.77	64.64	79.79	65.65	73.73	85.85	64.64	94.94	53.53
50.50	53.53	97.97	54.54	85.85	84.84	54.54	78.78	85.85	98.98	81.81	81.81	90.90	72.72	62.62
64.64	74.74	95.95	69.69	79.79	80.80	67.67	78.78	91.91	71.71	61.61	71.71	70.70	66.66	67.67
65.65	91.91	85.85	51.51	64.64	68.68	76.76	83.83	55.55	92.92	76.76	50.50	70.70	80.80	56.56
92.92	91.91	79.79	94.94	74.74	99.99	90.90	83.83	62.62	62.62	62.62	99.99	64.64	62.62	75.75
78.78	66.66	55.55	77.77	50.50	63.63	96.96	88.88	90.90	98.98	66.66	59.59	69.69	76.76	50.50
69.69	76.76	56.56	71.71	58.58	70.70	85.85	62.62	76.76	92.92	88.88	74.74	58.58	60.60	74.74
50.50	98.98	95.95	90.90	63.63	78.78	82.82	86.86	75.75	70.70	78.78	64.64	77.77	84.84	75.75
99.99	92.92	55.55	56.56	97.97	81.81	98.98	70.70	92.92	53.53	52.52	50.50	69.69	94.94	84.84
57.57	95.95	90.90	93.93	58.58	64.64	54.54	72.72	52.52	86.86	83.83	99.99	56.56	92.92	64.64
65.65	71.71	72.72	66.66	52.52	51.51	81.81	53.53	85.85	55.55	58.58	60.60	81.81	53.53	71.71
84.84	75.75	78.78	58.58	60.60	71.71	71.71	79.79	70.70	52.52	68.68	75.75	93.93	66.66	55.55
66.66	59.59	89.89	58.58	70.70	55.55	85.85	63.63	80.80	62.62	65.65	96.96	57.57	50.50	74.74
60.60	89.89	67.67	78.78	77.77	52.52	93.93	59.59	68.68	58.58	69.69	85.85	74.74	91.91	57.57
54.54	68.68	82.82	59.59	85.85	66.66	61.61	50.50	62.62	57.57	68.68	99.99	68.68	90.90	70.70
94.94	63.63	83.83	99.99	62.62	56.56	79.79	58.58	91.91	96.96	88.88	89.89	52.52	68.68	68.68
80.80	92.92	62.62	92.92	81.81	52.52	91.91	65.65	73.73	68.68	70.70	84.84	56.56	74.74	74.74
53.53	85.85	79.79	71.71	56.56	91.91	87.87	65.65	72.72	65.65	57.57	93.93	56.56	54.54	94.94
86.86	94.94	77.77	98.98	64.64	71.71	94.94	66.66	86.86	62.62	79.79	93.93	63.63	78.78	84.84
60.60	99.99	76.76	70.70	62.62	96.96	59.59	56.56	69.69	79.79	59.59	71.71	63.63	68.68	51.51
59.59	50.50	80.80	55.55	76.76	61.61	93.93	74.74	88.88	75.75	54.54	65.65	87.87	66.66	91.91
56.56	61.61	70.70	57.57	59.59	65.65	58.58	86.86	88.88	76.76	91.91	61.61	61.61	87.87	84.84
61.61	80.80	56.56	93.93	91.91	87.87	62.62	70.70	69.69	77.77	72.72	53.53	76.76	69.69	69.69
99.99	93.93	82.82	86.86	91.91	69.69	79.79	55.55	50.50	82.82	99.99	99.99	66.66	83.83	66.66
51.51	89.89	51.51	75.75	89.89	82.82	72.72	87.87	57.57	65.65	72.72	83.83	86.86	91.91	55.55
93.93	63.63	61.61	86.86	62.62	98.98	58.58	51.51	55.55	80.80	63.63	79.79	98.98	65.65	79.79
94.94	86.86	95.95	87.87	97.97	68.68	86.86	55.55	88.88	99.99	82.82	71.71	89.89	61.61	53.53
54.54	99.99	57.57	83.83	99.99	66.66	83.83	89.89	55.55	95.95	73.73	55.55	84.84	94.94	97.97
54.54	66.66	96.96	75.75	54.54	91.91	70.70	72.72	90.90	52.52	91.91	70.70	58.58	59.59	50.50
72.72	56.56	82.82	84.84	89.89	64.64	70.70	94.94	94.94	71.71	93.93	51.51	75.75	51.51	95.95
75.75	84.84	77.77	87.87	80.80	64.64	94.94	53.53	73.73	93.93	66.66	56.56	69.69	71.71	53.53
65.65	71.71	55.55	99.99	72.72	83.83	67.67	68.68	55.55	93.93	76.76	73.73	83.83	55.55	86.86
69.69	61.61	93.93	51.51	92.92	73.73	56.56	65.65	58.58	57.57	71.71	97.97	75.75	60.60	89.89
75.75	85.85	74.74	86.86	72.72	66.66	50.50	93.93	77.77	80.80	53.53	99.99	80.80	84.84	77.77
70.70	52.52	89.89	94.94	83.83	91.91	88.88	83.83	87.87	86.86	53.53	61.61	72.72	75.75	85.85
77.77	58.58	74.74	50.50	97.97	56.56	66.66	68.68	89.89	69.69	91.91	87.87	88.88	60.60	77.77
93.93	68.68	69.69	79.79	64.64	89.89	50.50	99.99	82.82	74.74	73.73	62.62	96.96	62.62	59.59
68.68	50.50	97.97	91.91	84.84	92.92	73.73	91.91	97.97	84.84	96.96	96.96	50.50	76.76	72.72
62.62	98.98	70.70	59.59	94.94	81.81	61.61	92.92	51.51	86.86	64.64	96.96	50.50	87.87	50.50
53.53	75.75	87.87	82.82	96.96	56.56	85.85	98.98	51.51	95.95	56.56	81.81	77.77	50.50	92.92
66.66	88.88	63.63	87.87	97.97	81.81	77.77	91.91	92.92	74.74	60.60	59.59	65.65	94.94	63.63
54.54	92.92	81.81	84.84	95.95	82.82	61.61	74.74	54.54	62.62	69.69	65.65	57.57	80.80	60.60
64.64	84.84	70.70	72.72	72.72	67.67	98.98	88.88	90.90	71.71	66.66	84.84	77.77	82.82	61.61
65.65	69.69	98.98	74.74	68.68	96.96	54.54	62.62	77.77	81.81	68.68	60.60	52.52	56.56	77.77
89.89	68.68	99.99	98.98	96.96	64.64	71.71	76.76	77.77	81.81	55.55	65.65	70.70	76.76	89.89
77.77	52.52	56.56	96.96	50.50	67.67	89.89	80.80	60.60	56.56	50.50	95.95	62.62	98.98	70.70
59.59	52.52	55.55	77.77	68.68	97.97	96.96	55.55	57.57	93.93	61.61	64.64	65.65	52.52	62.62
92.92	82.82	52.52	64.64	80.80	82.82	58.58	74.74	95.95	54.54	91.91	72.72	97.97	81.81	61.61
51.51	81.81	87.87	70.70	92.92	90.90	62.62	65.65	63.63	82.82	95.95	52.52	65.65	69.69	90.90
78.78	50.50	79.79	94.94	74.74	79.79	81.81	74.74	79.79	70.70	96.96	64.64	62.62	54.54	84.84
91.91	68.68	77.77	78.78	94.94	72.72	89.89	61.61	69.69	89.89	80.80	71.71	72.72	69.69	65.65
86.86	66.66	82.82	90.90	67.67	52.52	51.51	91.91	70.70	97.97	90.90	55.55	63.63	60.60	75.75
85.85	75.75	93.93	80.80	86.86	76.76	73.73	63.63	61.61	59.59	73.73	72.72	76.76	66.66	62.62
79.79	65.65	88.88	82.82	93.93	85.85	66.66	90.90	63.63	97.97	91.91	66.66	70.70	89.89	85.85
60.60	57.57	81.81	80.80	78.78	88.88	52.52	61.61	56.56	60.60	62.62	77.77	50.50	96.96	94.94
79.79	82.82	95.95	79.79	98.98	69.69	61.61	58.58	58.58	84.84	79.79	83.83	77.77	80.80	85.85
72.72	52.52	83.83	92.92	58.58	64.64	78.78	69.69	70.70	51.51	95.95	93.93	82.82	72.72	98.98
89.89	52.52	67.67	69.69	90.90	80.80	58.58	54.54	63.63	54.54	62.62	73.73	72.72	86.86	81.81
63.63	80.80	69.69	73.73	67.67	89.89	97.97	64.64	57.57	53.53	70.70	57.57	71.71	96.96	98.98
81.81	80.80	91.91	97.97	52.52	58.58	93.93	89.89	92.92	92.92	95.95	60.60	98.98	82.82	70.70
83.83	79.79	86.86	77.77	53.53	78.78	76.76	56.56	91.91	87.87	98.98	56.56	82.82	77.77	57.57
63.63	53.53	60.60	79.79	93.93	71.71	71.71	90.90	97.97	87.87	52.52	81.81	70.70	85.85	83.83
55.55	77.77	78.78	50.50	59.59	79.79	86.86	72.72	63.63	65.65	73.73	80.80	76.76	82.82	80.80
53.53	71.71	88.88	96.96	63.63	94.94	85.85	78.78	70.70	72.72	76.76	69.69	83.83	66.66	89.89
91.91	99.99	90.90	88.88	59.59	95.95	84.84	64.64	53.53	52.52	91.91	93.93	55.55	68.68	77.77
67.67	65.65	81.81	64.64	56.56	60.60	61.61	76.76	93.93	64.64	89.89	81.81	54.54	75.75	68.68
55.55	90.90	93.93	67.67	80.80	69.69	86.86	86.86	87.87	76.76	94.94	77.77	99.99	59.59	71.71
52.52	87.87	55.55	55.55	93.93	58.58	53.53	78.78	73.73	87.87	50.50	76.76	89.89	90.90	74.74
51.51	60.60	87.87	88.88	91.91	58.58	87.87	93.93	78.78	83.83	97.97	86.86	78.78	96.96	72.72
97.97	50.50	50.50	71.71	99.99	96.96	90.90	75.75	89.89	62.62	91.91	84.84	86.86	75.75	58.58
95.95	64.64	55.55	85.85	93.93	81.81	71.71	55.55	57.57	62.62	68.68	51.51	73.73	93.93	50.50
95.95	64.64	74.74	88.88	90.90	58.58	90.90	74.74	64.64	71.71	92.92	50.50	57.57	80.80	61.61
89.89	62.62	50.50	77.77	86.86	81.81	68.68	87.87	71.71	90.90	63.63	62.62	89.89	91.91	83.83
93.93	71.71	57.57	65.65	99.99	76.76	56.56	91.91	79.79	59.59	52.52	83.83	98.98	53.53	81.81
52.52	62.62	83.83	75.75	84.84	80.80	61.61	80.80	84.84	99.99	65.65	96.96	65.65	86.86	86.86
52.52	78.78	83.83	67.67	77.77	97.97	78.78	86.86	82.82	99.99	55.55	73.73	66.66	53.53	50.50
62.62	54.54	66.66	62.62	94.94	64.64	82.82	76.76	75.75	65.65	69.69	78.78	57.57	70.70	51.51
68.68	74.74	78.78	56.56	83.83	64.64	65.65	71.71	55.55	72.72	86.86	81.81	53.53	74.74	77.77
79.79	59.59	71.71	98.98	86.86	66.66	97.97	79.79	96.96	92.92	87.87	72.72	92.92	96.96	90.90
86.86	55.55	79.79	96.96	69.69	96.96	62.62	73.73	86.86	65.65	94.94	63.63	62.62	68.68	51.51
76.76	65.65	80.80	50.50	88.88	55.55	69.69	51.51	90.90	66.66	64.64	64.64	59.59	53.53	67.67
80.80	65.65	62.62	54.54	51.51	86.86	57.57	93.93	83.83	56.56	79.79	96.96	85.85	76.76	71.71
77.77	79.79	74.74	73.73	53.53	85.85	90.90	59.59	84.84	84.84	51.51	54.54	75.75	90.90	82.82
57.57	84.84	84.84	62.62	71.71	91.91	57.57	81.81	84.84	52.52	63.63	57.57	80.80	75.75	75.75
71.71	61.61	65.65	99.99	76.76	84.84	66.66	67.67	97.97	90.90	99.99	98.98	94.94	91.91	72.72
83.83	87.87	50.50	52.52	91.91	83.83	56.56	64.64	51.51	60.60	98.98	65.65	61.61	69.69	50.50
86.86	95.95	69.69	77.77	98.98	67.67	96.96	90.90	69.69	52.52	70.70	82.82	85.85	86.86	67.67
63.63	80.80	66.66	93.93	96.96	58.58	69.69	71.71	69.69	76.76	98.98	71.71	89.89	61.61	90.90
53.53	60.60	87.87	53.53	97.97	72.72	68.68	87.87	58.58	69.69	90.90	87.87	97.97	70.70	87.87
79.79	75.75	83.83	89.89	82.82	80.80	70.70	62.62	92.92	90.90	82.82	88.88	50.50	93.93	54.54
79.79	80.80	78.78	66.66	98.98	66.66	74.74	84.84	79.79	70.70	76.76	62.62	72.72	85.85	81.81
68.68	76.76	53.53	53.53	84.84	54.54	75.75	72.72	78.78	89.89	61.61	97.97	87.87	76.76	50.50
75.75	52.52	70.70	66.66	98.98	76.76	54.54	59.59	86.86	90.90	61.61	67.67	61.61	63.63	88.88
64.64	69.69	72.72	84.84	72.72	95.95	62.62	93.93	58.58	96.96	99.99	99.99	65.65	58.58	76.76
95.95	96.96	66.66	87.87	79.79	68.68	97.97	68.68	94.94	64.64	94.94	55.55	59.59	84.84	99.99
95.95	64.64	83.83	74.74	72.72	73.73	75.75	79.79	87.87	67.67	78.78	72.72	80.80	66.66	81.81
50.50	94.94	86.86	68.68	55.55	89.89	82.82	56.56	57.57	86.86	76.76	59.59	52.52	90.90	54.54
98.98	74.74	78.78	58.58	59.59	60.60	69.69	67.67	60.60	74.74	88.88	51.51	55.55	90.90	78.78
98.98	86.86	73.73	96.96	80.80	57.57	52.52	97.97	72.72	85.85	87.87	70.70	81.81	86.86	54.54
94.94	55.55	91.91	88.88	62.62	62.62	70.70	53.53	62.62	83.83	72.72	71.71	73.73	93.93	54.54
81.81	75.75	88.88	85.85	61.61	73.73	98.98	99.99	90.90	65.65	69.69	81.81	80.80	88.88	65.65
87.87	69.69	76.76	78.78	98.98	67.67	56.56	84.84	81.81	72.72	91.91	70.70	73.73	76.76	97.97
94.94	54.54	57.57	94.94	79.79	66.66	71.71	90.90	76.76	51.51	98.98	60.60	71.71	51.51	63.63
55.55	75.75	70.70	64.64	90.90	62.62	95.95	72.72	83.83	93.93	94.94	83.83	53.53	54.54	63.63
75.75	51.51	96.96	50.50	81.81	82.82	95.95	74.74	83.83	95.95	77.77	55.55	85.85	90.90	66.66
78.78	67.67	61.61	80.80	63.63	82.82	89.89	66.66	70.70	66.66	52.52	63.63	72.72	77.77	83.83
98.98	70.70	62.62	96.96	77.77	70.70	55.55	96.96	76.76	84.84	79.79	99.99	59.59	68.68	72.72
74.74	73.73	59.59	92.92	52.52	97.97	73.73	75.75	82.82	65.65	64.64	90.90	66.66	75.75	86.86
98.98	78.78	63.63	94.94	71.71	86.86	64.64	89.89	88.88	93.93	62.62	63.63	75.75	72.72	53.53
85.85	81.81	95.95	86.86	54.54	89.89	76.76	57.57	59.59	77.77	99.99	96.96	69.69	97.97	93.93
89.89	95.95	68.68	59.59	55.55	64.64	96.96	51.51	64.64	75.75	62.62	73.73	71.71	52.52	51.51
66.66	57.57	68.68	61.61	68.68	58.58	55.55	52.52	82.82	64.64	61.61	54.54	51.51	88.88	66.66
91.91	92.92	80.80	66.66	58.58	91.91	71.71	65.65	75.75	75.75	98.98	64.64	65.65	88.88	75.75
68.68	63.63	83.83	57.57	72.72	71.71	99.99	93.93	74.74	88.88	52.52	80.80	76.76	80.80	78.78
87.87	98.98	50.50	89.89	73.73	57.57	88.88	92.92	99.99	58.58	79.79	81.81	82.82	97.97	83.83
93.93	77.77	98.98	74.74	67.67	74.74	72.72	68.68	72.72	63.63	53.53	74.74	51.51	79.79	70.70
82.82	55.55	80.80	81.81	56.56	54.54	55.55	79.79	73.73	97.97	84.84	74.74	61.61	55.55	70.70
80.80	57.57	59.59	72.72	81.81	61.61	59.59	97.97	89.89	89.89	89.89	58.58	71.71	62.62	64.64
85.85	70.70	51.51	88.88	83.83	56.56	59.59	89.89	61.61	96.96	68.68	51.51	64.64	65.65	84.84
63.63	89.89	74.74	80.80	95.95	52.52	81.81	79.79	80.80	94.94	51.51	59.59	81.81	53.53	53.53
64.64	51.51	50.50	89.89	71.71	98.98	88.88	84.84	82.82	81.81	99.99	78.78	60.60	63.63	93.93
98.98	68.68	78.78	58.58	96.96	62.62	90.90	69.69	88.88	61.61	82.82	85.85	61.61	98.98	65.65
73.73	78.78	89.89	68.68	93.93	62.62	95.95	94.94	60.60	83.83	88.88	55.55	50.50	72.72	82.82
88.88	81.81	94.94	57.57	87.87	88.88	57.57	78.78	74.74	50.50	56.56	79.79	95.95	77.77	67.67
56.56	89.89	63.63	75.75	97.97	87.87	86.86	97.97	98.98	91.91	96.96	81.81	69.69	78.78	66.66
94.94	85.85	66.66	68.68	77.77	87.87	53.53	74.74	96.96	71.71	93.93	97.97	54.54	92.92	69.69
70.70	85.85	92.92	50.50	88.88	87.87	84.84	70.70	90.90	65.65	68.68	89.89	89.89	99.99	80.80
64.64	75.75	67.67	85.85	98.98	75.75	71.71	84.84	85.85	58.58	56.56	78.78	61.61	57.57	75.75
55.55	92.92	57.57	62.62	74.74	66.66	50.50	91.91	95.95	95.95	63.63	81.81	89.89	57.57	54.54
70.70	67.67	82.82	82.82	78.78	62.62	66.66	88.88	90.90	69.69	71.71	85.85	91.91	82.82	81.81
54.54	62.62	56.56	57.57	69.69	90.90	66.66	74.74	73.73	56.56	62.62	96.96	69.69	78.78	83.83
86.86	61.61	72.72	78.78	70.70	77.77	62.62	68.68	85.85	84.84	96.96	93.93	64.64	72.72	70.70
64.64	64.64	88.88	64.64	91.91	64.64	88.88	54.54	81.81	87.87	67.67	79.79	52.52	94.94	85.85
52.52	59.59	76.76	68.68	84.84	78.78	59.59	94.94	50.50	59.59	91.91	64.64	85.85	51.51	52.52
84.84	69.69	82.82	90.90	89.89	64.64	65.65	76.76	95.95	84.84	82.82	68.68	85.85	98.98	99.99
73.73	92.92	53.53	71.71	78.78	75.75	51.51	82.82	76.76	66.66	93.93	55.55	95.95	90.90	84.84
63.63	95.95	60.60	91.91	73.73	65.65	79.79	61.61	76.76	94.94	60.60	86.86	88.88	89.89	76.76
84.84	50.50	94.94	85.85	78.78	68.68	83.83	65.65	91.91	70.70	72.72	94.94	65.65	74.74	52.52
91.91	50.50	65.65	90.90	90.90	84.84	63.63	89.89	81.81	70.70	63.63	90.90	98.98	79.79	79.79
56.56	58.58	78.78	70.70	56.56	77.77	64.64	77.77	73.73	76.76	99.99	58.58	78.78	69.69	67.67
54.54	79.79	69.69	94.94	51.51	91.91	74.74	96.96	91.91	63.63	80.80	80.80	74.74	86.86	76.76
56.56	98.98	65.65	67.67	68.68	91.91	87.87	83.83	91.91	76.76	90.90	70.70	62.62	79.79	75.75
98.98	50.50	88.88	78.78	72.72	53.53	55.55	90.90	91.91	54.54	96.96	79.79	52.52	68.68	53.53
65.65	93.93	79.79	52.52	67.67	50.50	87.87	89.89	72.72	51.51	84.84	97.97	56.56	79.79	91.91
76.76	95.95	89.89	82.82	91.91	95.95	91.91	57.57	76.76	95.95	58.58	93.93	93.93	68.68	50.50
79.79	77.77	68.68	52.52	51.51	73.73	86.86	78.78	65.65	77.77	62.62	64.64	80.80	88.88	73.73
51.51	76.76	66.66	93.93	74.74	81.81	98.98	97.97	81.81	91.91	85.85	98.98	97.97	72.72	77.77
69.69	63.63	72.72	74.74	66.66	82.82	91.91	73.73	83.83	77.77	94.94	97.97	74.74	56.56	69.69
60.60	97.97	62.62	99.99	95.95	72.72	75.75	67.67	53.53	68.68	55.55	78.78	81.81	83.83	69.69
91.91	86.86	56.56	78.78	90.90	68.68	65.65	66.66	55.55	61.61	66.66	73.73	72.72	75.75	86.86
78.78	53.53	90.90	81.81	57.57	75.75	89.89	67.67	81.81	52.52	53.53	97.97	99.99	86.86	52.52
73.73	83.83	82.82	94.94	89.89	66.66	54.54	61.61	53.53	65.65	93.93	75.75	65.65	80.80	56.56
54.54	66.66	65.65	66.66	69.69	53.53	96.96	58.58	96.96	56.56	56.56	91.91	69.69	55.55	92.92
76.76	88.88	79.79	56.56	56.56	72.72	96.96	96.96	68.68	68.68	98.98	72.72	53.53	99.99	97.97
76.76	51.51	56.56	50.50	84.84	69.69	96.96	61.61	70.70	98.98	74.74	59.59	61.61	75.75	81.81
89.89	70.70	98.98	98.98	81.81	83.83	95.95	64.64	98.98	93.93	63.63	90.90	52.52	58.58	71.71
52.52	54.54	65.65	96.96	66.66	65.65	69.69	54.54	71.71	91.91	95.95	80.80	75.75	53.53	86.86
58.58	88.88	75.75	55.55	53.53	78.78	78.78	89.89	97.97	80.80	72.72	50.50	84.84	74.74	97.97
67.67	97.97	85.85	52.52	54.54	54.54	56.56	77.77	72.72	54.54	83.83	86.86	77.77	96.96	99.99
60.60	73.73	71.71	78.78	80.80	61.61	55.55	80.80	67.67	92.92	93.93	64.64	75.75	94.94	60.60
77.77	73.73	55.55	83.83	60.60	89.89	59.59	92.92	89.89	73.73	63.63	79.79	55.55	62.62	81.81
96.96	57.57	93.93	54.54	87.87	78.78	60.60	65.65	79.79	68.68	63.63	84.84	57.57	63.63	57.57
50.50	72.72	99.99	61.61	83.83	84.84	57.57	69.69	88.88	58.58	79.79	58.58	94.94	80.80	58.58
99.99	66.66	85.85	75.75	60.60	80.80	62.62	52.52	80.80	63.63	79.79	98.98	64.64	70.70	68.68
54.54	52.52	79.79	68.68	84.84	54.54	59.59	54.54	82.82	55.55	76.76	65.65	52.52	52.52	72.72
67.67	89.89	59.59	88.88	59.59	79.79	76.76	84.84	76.76	80.80	53.53	94.94	70.70	63.63	79.79
63.63	69.69	81.81	99.99	79.79	51.51	72.72	85.85	73.73	78.78	93.93	68.68	61.61	62.62	98.98
87.87	97.97	57.57	89.89	55.55	82.82	80.80	97.97	91.91	92.92	98.98	74.74	85.85	70.70	83.83
51.51	61.61	79.79	64.64	94.94	91.91	55.55	85.85	76.76	92.92	70.70	57.57	67.67	89.89	90.90
86.86	86.86	70.70	97.97	72.72	80.80	76.76	62.62	98.98	76.76	69.69	74.74	69.69	55.55	66.66
75.75	81.81	94.94	65.65	66.66	98.98	55.55	99.99	59.59	52.52	61.61	50.50	94.94	63.63	77.77
65.65	51.51	91.91	82.82	98.98	90.90	74.74	77.77	62.62	92.92	65.65	68.68	88.88	62.62	80.80
77.77	83.83	53.53	89.89	54.54	83.83	69.69	74.74	96.96	86.86	57.57	85.85	90.90	98.98	85.85
72.72	97.97	54.54	68.68	83.83	63.63	99.99	95.95	77.77	82.82	65.65	88.88	73.73	89.89	59.59
81.81	90.90	91.91	83.83	98.98	96.96	95.95	88.88	89.89	62.62	56.56	81.81	60.60	55.55	67.67
54.54	99.99	92.92	96.96	90.90	51.51	68.68	82.82	56.56	52.52	83.83	72.72	74.74	69.69	81.81
63.63	74.74	78.78	96.96	81.81	65.65	84.84	95.95	88.88	77.77	51.51	94.94	93.93	62.62	80.80
78.78	60.60	89.89	81.81	70.70	94.94	75.75	94.94	52.52	69.69	95.95	80.80	76.76	89.89	52.52
79.79	95.95	89.89	98.98	55.55	75.75	74.74	78.78	55.55	90.90	87.87	97.97	50.50	65.65	75.75
59.59	65.65	89.89	93.93	85.85	85.85	71.71	89.89	97.97	82.82	57.57	77.77	50.50	99.99	57.57
85.85	70.70	82.82	64.64	85.85	97.97	79.79	70.70	88.88	82.82	82.82	66.66	99.99	70.70	58.58
54.54	74.74	84.84	94.94	84.84	54.54	80.80	99.99	88.88	87.87	98.98	53.53	99.99	53.53	65.65
68.68	63.63	52.52	64.64	82.82	91.91	79.79	64.64	78.78	90.90	54.54	81.81	62.62	62.62	62.62
63.63	61.61	72.72	52.52	94.94	69.69	82.82	61.61	84.84	80.80	56.56	66.66	76.76	75.75	59.59
74.74	73.73	81.81	55.55	89.89	64.64	91.91	77.77	97.97	89.89	76.76	88.88	82.82	77.77	52.52
96.96	62.62	71.71	89.89	77.77	62.62	54.54	86.86	95.95	85.85	85.85	88.88	71.71	75.75	86.86
58.58	86.86	58.58	97.97	60.60	69.69	80.80	56.56	69.69	69.69	59.59	73.73	82.82	53.53	69.69
50.50	86.86	81.81	58.58	72.72	79.79	56.56	70.70	56.56	84.84	52.52	73.73	83.83	69.69	72.72
91.91	82.82	59.59	50.50	84.84	88.88	62.62	92.92	86.86	78.78	94.94	83.83	68.68	79.79	87.87
85.85	70.70	64.64	71.71	57.57	70.70	51.51	50.50	92.92	91.91	71.71	51.51	81.81	61.61	97.97
89.89	63.63	78.78	62.62	78.78	88.88	59.59	70.70	67.67	90.90	68.68	71.71	88.88	73.73	86.86
76.76	83.83	62.62	98.98	53.53	66.66	73.73	61.61	83.83	90.90	69.69	61.61	62.62	78.78	57.57
99.99	90.90	68.68	69.69	58.58	93.93	68.68	54.54	90.90	84.84	89.89	89.89	83.83	95.95	61.61
58.58	67.67	56.56	75.75	82.82	98.98	63.63	76.76	64.64	72.72	98.98	69.69	97.97	79.79	85.85
92.92	87.87	93.93	54.54	86.86	98.98	68.68	87.87	66.66	54.54	67.67	76.76	55.55	83.83	69.69
98.98	62.62	52.52	65.65	56.56	51.51	99.99	64.64	52.52	76.76	58.58	99.99	81.81	98.98	68.68
85.85	80.80	76.76	99.99	91.91	59.59	80.80	55.55	65.65	52.52	78.78	66.66	77.77	64.64	99.99
79.79	75.75	87.87	51.51	86.86	97.97	80.80	73.73	89.89	57.57	77.77	69.69	77.77	62.62	80.80
80.80	68.68	55.55	50.50	51.51	94.94	68.68	75.75	97.97	85.85	86.86	54.54	79.79	79.79	56.56
57.57	50.50	92.92	73.73	55.55	91.91	52.52	65.65	96.96	73.73	78.78	95.95	78.78	50.50	65.65
94.94	61.61	79.79	71.71	84.84	80.80	84.84	94.94	80.80	69.69	64.64	83.83	61.61	62.62	93.93
85.85	71.71	53.53	82.82	96.96	98.98	78.78	76.76	73.73	88.88	63.63	65.65	59.59	75.75	51.51
62.62	92.92	80.80	50.50	85.85	54.54	60.60	77.77	85.85	85.85	90.90	83.83	67.67	67.67	67.67
61.61	80.80	68.68	74.74	99.99	51.51	83.83	80.80	69.69	64.64	64.64	97.97	94.94	82.82	90.90
82.82	51.51	87.87	82.82	58.58	63.63	50.50	56.56	56.56	94.94	73.73	54.54	61.61	61.61	91.91
83.83	63.63	77.77	64.64	91.91	59.59	52.52	77.77	79.79	50.50	88.88	97.97	68.68	79.79	78.78
87.87	55.55	94.94	72.72	79.79	57.57	62.62	92.92	67.67	75.75	56.56	80.80	86.86	52.52	99.99
76.76	64.64	64.64	90.90	89.89	72.72	81.81	88.88	56.56	86.86	62.62	70.70	58.58	57.57	68.68
98.98	71.71	51.51	62.62	81.81	58.58	80.80	84.84	61.61	60.60	74.74	63.63	74.74	88.88	95.95
66.66	96.96	69.69	76.76	98.98	92.92	83.83	90.90	89.89	56.56	97.97	75.75	68.68	90.90	61.61
61.61	91.91	61.61	70.70	63.63	90.90	67.67	62.62	60.60	69.69	89.89	68.68	50.50	80.80	63.63
77.77	97.97	91.91	93.93	78.78	91.91	66.66	57.57	52.52	72.72	85.85	66.66	75.75	76.76	96.96
85.85	81.81	84.84	91.91	67.67	96.96	69.69	65.65	77.77	64.64	51.51	68.68	51.51	76.76	71.71
83.83	65.65	96.96	62.62	67.67	92.92	52.52	61.61	78.78	93.93	80.80	72.72	99.99	64.64	90.90
92.92	95.95	67.67	88.88	61.61	79.79	65.65	95.95	51.51	99.99	76.76	59.59	91.91	70.70	78.78
50.50	69.69	87.87	89.89	50.50	81.81	79.79	54.54	65.65	50.50	53.53	75.75	50.50	59.59	60.60
61.61	74.74	51.51	52.52	61.61	59.59	90.90	58.58	98.98	64.64	95.95	53.53	67.67	52.52	52.52
60.60	56.56	53.53	54.54	56.56	64.64	82.82	99.99	99.99	85.85	67.67	96.96	67.67	58.58	98.98
83.83	67.67	88.88	78.78	52.52	71.71	54.54	55.55	92.92	68.68	69.69	96.96	93.93	75.75	66.66
65.65	51.51	89.89	87.87	64.64	84.84	89.89	94.94	78.78	80.80	66.66	61.61	50.50	82.82	95.95
95.95	80.80	70.70	69.69	74.74	63.63	90.90	85.85	93.93	93.93	79.79	98.98	82.82	59.59	67.67
67.67	86.86	71.71	66.66	56.56	78.78	75.75	76.76	60.60	98.98	89.89	72.72	92.92	78.78	83.83
83.83	57.57	71.71	57.57	98.98	50.50	72.72	54.54	63.63	87.87	74.74	63.63	99.99	93.93	84.84
54.54	93.93	94.94	79.79	62.62	66.66	71.71	81.81	67.67	85.85	51.51	98.98	70.70	76.76	55.55
59.59	98.98	60.60	74.74	75.75	90.90	93.93	56.56	54.54	68.68	92.92	73.73	82.82	89.89	56.56
67.67	62.62	66.66	61.61	92.92	88.88	73.73	65.65	90.90	56.56	90.90	66.66	86.86	99.99	97.97
92.92	95.95	92.92	89.89	67.67	94.94	93.93	83.83	64.64	61.61	60.60	82.82	79.79	53.53	55.55
94.94	54.54	75.75	54.54	89.89	68.68	70.70	99.99	52.52	78.78	99.99	65.65	51.51	54.54	74.74
57.57	73.73	72.72	60.60	92.92	74.74	93.93	68.68	56.56	79.79	77.77	97.97	72.72	62.62	62.62
96.96	96.96	77.77	52.52	57.57	71.71	58.58	65.65	98.98	60.60	79.79	88.88	97.97	51.51	92.92
89.89	83.83	52.52	52.52	56.56	58.58	92.92	91.91	82.82	89.89	88.88	83.83	51.51	83.83	67.67
96.96	99.99	67.67	81.81	92.92	61.61	54.54	54.54	93.93	89.89	71.71	50.50	86.86	83.83	54.54
92.92	73.73	83.83	77.77	77.77	93.93	85.85	63.63	81.81	96.96	62.62	96.96	93.93	53.53	59.59
53.53	70.70	77.77	78.78	99.99	90.90	92.92	51.51	80.80	60.60	81.81	61.61	82.82	75.75	67.67
85.85	89.89	78.78	72.72	58.58	94.94	66.66	96.96	88.88	64.64	85.85	62.62	80.80	96.96	53.53
82.82	84.84	59.59	80.80	74.74	61.61	75.75	95.95	99.99	86.86	79.79	72.72	71.71	86.86	86.86
71.71	84.84	71.71	98.98	82.82	75.75	77.77	65.65	79.79	89.89	68.68	63.63	88.88	69.69	86.86
76.76	93.93	88.88	65.65	81.81	99.99	90.90	72.72	69.69	89.89	86.86	67.67	87.87	82.82	51.51
54.54	92.92	71.71	67.67	65.65	73.73	88.88	78.78	73.73	88.88	60.60	75.75	62.62	80.80	94.94
88.88	50.50	65.65	66.66	53.53	63.63	54.54	93.93	68.68	71.71	79.79	61.61	80.80	95.95	93.93
57.57	56.56	93.93	75.75	64.64	68.68	76.76	97.97	89.89	66.66	99.99	91.91	71.71	52.52	86.86
64.64	51.51	97.97	93.93	58.58	69.69	85.85	76.76	65.65	98.98	56.56	65.65	76.76	99.99	88.88
80.80	71.71	67.67	53.53	66.66	94.94	82.82	76.76	57.57	69.69	75.75	90.90	87.87	68.68	56.56
80.80	65.65	93.93	52.52	65.65	90.90	61.61	69.69	98.98	52.52	65.65	70.70	63.63	83.83	79.79
90.90	93.93	74.74	84.84	97.97	99.99	59.59	78.78	93.93	65.65	68.68	95.95	67.67	52.52	89.89
59.59	70.70	77.77	69.69	85.85	63.63	74.74	79.79	80.80	81.81	58.58	57.57	52.52	68.68	82.82
85.85	99.99	63.63	55.55	95.95	92.92	94.94	58.58	72.72	63.63	69.69	85.85	80.80	93.93	53.53
64.64	60.60	81.81	92.92	73.73	99.99	72.72	91.91	93.93	71.71	74.74	50.50	79.79	73.73	53.53
80.80	70.70	99.99	60.60	71.71	98.98	69.69	84.84	93.93	55.55	50.50	50.50	83.83	79.79	55.55
59.59	84.84	85.85	70.70	62.62	66.66	74.74	73.73	66.66	96.96	73.73	54.54	65.65	53.53	70.70
51.51	97.97	88.88	80.80	73.73	73.73	91.91	61.61	51.51	85.85	58.58	63.63	76.76	81.81	95.95
87.87	53.53	95.95	82.82	51.51	67.67	92.92	88.88	58.58	88.88	86.86	96.96	60.60	54.54	81.81
93.93	52.52	79.79	72.72	78.78	57.57	99.99	50.50	57.57	74.74	78.78	86.86	61.61	91.91	76.76
50.50	55.55	87.87	72.72	95.95	93.93	62.62	68.68	74.74	81.81	69.69	85.85	80.80	86.86	95.95
91.91	82.82	65.65	83.83	85.85	94.94	85.85	90.90	62.62	72.72	80.80	69.69	79.79	59.59	98.98
78.78	69.69	89.89	67.67	74.74	92.92	65.65	90.90	66.66	94.94	92.92	53.53	80.80	79.79	59.59
55.55	74.74	56.56	84.84	98.98	61.61	88.88	58.58	90.90	82.82	76.76	87.87	77.77	91.91	65.65
97.97	76.76	54.54	87.87	80.80	63.63	65.65	91.91	76.76	50.50	57.57	79.79	54.54	51.51	58.58
93.93	71.71	96.96	99.99	52.52	82.82	60.60	98.98	74.74	71.71	53.53	64.64	81.81	74.74	95.95
80.80	76.76	76.76	99.99	78.78	65.65	82.82	72.72	75.75	65.65	95.95	64.64	92.92	61.61	90.90
83.83	74.74	84.84	73.73	53.53	54.54	65.65	88.88	99.99	84.84	95.95	77.77	87.87	93.93	87.87
62.62	71.71	68.68	56.56	90.90	55.55	70.70	88.88	94.94	83.83	81.81	76.76	64.64	54.54	63.63
91.91	74.74	75.75	74.74	92.92	83.83	93.93	71.71	62.62	90.90	87.87	74.74	91.91	87.87	72.72
99.99	54.54	52.52	80.80	88.88	84.84	59.59	89.89	66.66	67.67	56.56	60.60	70.70	71.71	88.88
55.55	97.97	94.94	57.57	84.84	62.62	83.83	53.53	97.97	74.74	88.88	68.68	85.85	78.78	87.87
84.84	97.97	91.91	60.60	60.60	64.64	89.89	73.73	93.93	83.83	59.59	55.55	65.65	67.67	79.79
67.67	64.64	77.77	59.59	61.61	64.64	92.92	78.78	70.70	58.58	99.99	88.88	52.52	78.78	87.87
87.87	79.79	84.84	62.62	60.60	73.73	92.92	94.94	82.82	92.92	81.81	90.90	83.83	77.77	85.85
80.80	68.68	70.70	60.60	73.73	69.69	94.94	61.61	87.87	96.96	87.87	96.96	65.65	78.78	85.85
66.66	73.73	72.72	59.59	78.78	74.74	55.55	55.55	66.66	79.79	95.95	90.90	59.59	56.56	85.85
68.68	67.67	81.81	95.95	65.65	78.78	77.77	86.86	66.66	84.84	79.79	54.54	73.73	77.77	78.78
76.76	83.83	71.71	79.79	93.93	87.87	96.96	84.84	72.72	70.70	82.82	83.83	55.55	68.68	94.94
73.73	93.93	51.51	72.72	68.68	71.71	85.85	55.55	55.55	59.59	99.99	87.87	60.60	79.79	93.93
66.66	54.54	67.67	77.77	55.55	97.97	81.81	52.52	57.57	94.94	82.82	97.97	60.60	53.53	81.81
60.60	66.66	80.80	82.82	85.85	97.97	65.65	94.94	97.97	77.77	55.55	83.83	93.93	97.97	87.87
95.95	54.54	70.70	76.76	88.88	84.84	56.56	87.87	81.81	58.58	99.99	93.93	80.80	58.58	82.82
52.52	84.84	74.74	93.93	73.73	73.73	99.99	97.97	52.52	98.98	57.57	99.99	59.59	76.76	87.87
73.73	51.51	90.90	88.88	91.91	83.83	88.88	54.54	67.67	94.94	84.84	97.97	55.55	67.67	51.51
87.87	51.51	86.86	55.55	51.51	94.94	68.68	60.60	66.66	63.63	86.86	50.50	68.68	98.98	51.51
51.51	80.80	54.54	92.92	51.51	83.83	80.80	71.71	62.62	90.90	74.74	58.58	85.85	72.72	65.65
94.94	54.54	93.93	77.77	78.78	51.51	84.84	81.81	59.59	57.57	73.73	87.87	63.63	72.72	52.52
65.65	66.66	51.51	80.80	99.99	96.96	67.67	68.68	88.88	75.75	70.70	74.74	59.59	50.50	55.55
59.59	60.60	63.63	86.86	59.59	76.76	57.57	60.60	78.78	74.74	95.95	71.71	52.52	54.54	93.93
94.94	52.52	52.52	75.75	90.90	88.88	96.96	66.66	69.69	78.78	89.89	99.99	61.61	60.60	95.95
67.67	69.69	69.69	98.98	70.70	61.61	72.72	56.56	82.82	87.87	78.78	70.70	73.73	57.57	86.86
85.85	67.67	86.86	83.83	86.86	72.72	55.55	94.94	71.71	73.73	95.95	77.77	91.91	50.50	62.62
81.81	88.88	74.74	65.65	59.59	64.64	72.72	93.93	60.60	86.86	79.79	75.75	79.79	95.95	93.93
62.62	84.84	52.52	68.68	66.66	58.58	77.77	85.85	88.88	96.96	83.83	57.57	73.73	62.62	55.55
68.68	62.62	67.67	94.94	68.68	94.94	58.58	61.61	82.82	69.69	97.97	77.77	94.94	86.86	68.68
69.69	65.65	70.70	80.80	96.96	78.78	52.52	59.59	55.55	55.55	92.92	82.82	57.57	91.91	60.60
79.79	57.57	57.57	95.95	77.77	79.79	50.50	56.56	51.51	72.72	98.98	74.74	96.96	82.82	81.81
65.65	55.55	95.95	67.67	73.73	95.95	80.80	55.55	67.67	62.62	91.91	95.95	79.79	82.82	59.59
73.73	53.53	53.53	63.63	56.56	94.94	53.53	52.52	94.94	87.87	82.82	89.89	86.86	69.69	79.79
54.54	88.88	50.50	68.68	84.84	52.52	51.51	54.54	82.82	95.95	84.84	65.65	97.97	92.92	54.54
83.83	94.94	86.86	97.97	83.83	92.92	52.52	95.95	56.56	77.77	56.56	80.80	87.87	93.93	54.54
57.57	86.86	55.55	60.60	52.52	81.81	80.80	88.88	90.90	98.98	53.53	57.57	98.98	88.88	66.66
68.68	90.90	63.63	75.75	87.87	96.96	99.99	54.54	76.76	86.86	65.65	79.79	55.55	73.73	63.63
91.91	73.73	59.59	82.82	81.81	88.88	63.63	59.59	52.52	71.71	77.77	91.91	81.81	68.68	61.61
81.81	71.71	98.98	73.73	65.65	76.76	61.61	68.68	72.72	63.63	86.86	70.70	77.77	87.87	79.79
84.84	76.76	65.65	91.91	62.62	85.85	84.84	63.63	81.81	69.69	83.83	96.96	91.91	58.58	96.96
76.76	56.56	97.97	60.60	79.79	94.94	72.72	66.66	91.91	66.66	66.66	92.92	82.82	83.83	57.57
92.92	92.92	65.65	78.78	90.90	99.99	96.96	97.97	91.91	59.59	61.61	78.78	69.69	75.75	70.70
88.88	81.81	54.54	75.75	99.99	83.83	72.72	91.91	57.57	69.69	83.83	95.95	64.64	74.74	53.53
75.75	84.84	55.55	55.55	84.84	52.52	72.72	74.74	94.94	70.70	89.89	92.92	53.53	77.77	88.88
59.59	92.92	88.88	50.50	51.51	91.91	78.78	98.98	80.80	79.79	93.93	62.62	54.54	80.80	98.98
55.55	66.66	92.92	90.90	67.67	67.67	56.56	97.97	74.74	57.57	58.58	64.64	80.80	63.63	93.93
81.81	78.78	82.82	71.71	57.57	52.52	90.90	56.56	65.65	58.58	71.71	73.73	50.50	64.64	58.58
50.50	57.57	68.68	70.70	95.95	79.79	98.98	71.71	51.51	55.55	82.82	89.89	97.97	67.67	62.62
56.56	80.80	87.87	94.94	73.73	59.59	97.97	51.51	56.56	78.78	70.70	52.52	76.76	53.53	90.90
51.51	57.57	60.60	62.62	52.52	58.58	73.73	62.62	86.86	87.87	94.94	96.96	62.62	76.76	79.79
77.77	99.99	56.56	79.79	51.51	69.69	74.74	63.63	61.61	71.71	58.58	92.92	70.70	66.66	64.64
62.62	94.94	97.97	85.85	57.57	84.84	55.55	85.85	90.90	92.92	98.98	54.54	95.95	92.92	98.98
53.53	68.68	96.96	93.93	57.57	73.73	68.68	55.55	96.96	75.75	94.94	96.96	61.61	85.85	84.84
71.71	84.84	77.77	58.58	57.57	51.51	56.56	66.66	85.85	55.55	62.62	62.62	61.61	78.78	78.78
54.54	63.63	91.91	73.73	88.88	86.86	97.97	78.78	97.97	66.66	62.62	86.86	72.72	89.89	53.53
96.96	77.77	93.93	87.87	86.86	94.94	56.56	50.50	92.92	75.75	57.57	92.92	81.81	90.90	74.74
66.66	51.51	94.94	61.61	85.85	62.62	63.63	81.81	55.55	90.90	89.89	56.56	67.67	87.87	87.87
57.57	77.77	86.86	58.58	66.66	69.69	54.54	86.86	54.54	97.97	75.75	93.93	56.56	57.57	69.69
94.94	61.61	72.72	99.99	73.73	98.98	74.74	65.65	53.53	92.92	82.82	86.86	82.82	73.73	50.50
94.94	80.80	81.81	60.60	84.84	58.58	92.92	59.59	52.52	53.53	53.53	50.50	67.67	84.84	52.52
92.92	58.58	95.95	67.67	84.84	89.89	64.64	96.96	50.50	85.85	70.70	89.89	97.97	70.70	95.95
77.77	62.62	50.50	55.55	79.79	71.71	99.99	77.77	56.56	81.81	83.83	55.55	72.72	88.88	55.55
74.74	69.69	79.79	85.85	59.59	50.50	84.84	75.75	80.80	80.80	99.99	62.62	55.55	63.63	86.86
56.56	85.85	75.75	89.89	72.72	65.65	57.57	80.80	85.85	75.75	94.94	82.82	83.83	76.76	61.61
73.73	88.88	54.54	99.99	89.89	73.73	79.79	97.97	89.89	52.52	98.98	87.87	91.91	94.94	98.98
66.66	81.81	98.98	79.79	66.66	94.94	99.99	92.92	70.70	82.82	59.59	99.99	89.89	96.96	99.99
67.67	72.72	73.73	81.81	98.98	79.79	89.89	90.90	61.61	75.75	80.80	83.83	65.65	68.68	75.75
97.97	90.90	88.88	89.89	77.77	79.79	83.83	70.70	59.59	54.54	79.79	98.98	54.54	56.56	52.52
64.64	69.69	84.84	94.94	59.59	68.68	85.85	88.88	61.61	54.54	63.63	69.69	54.54	78.78	81.81
77.77	68.68	69.69	51.51	79.79	97.97	95.95	52.52	80.80	90.90	51.51	91.91	89.89	90.90	54.54
79.79	72.72	62.62	93.93	56.56	90.90	96.96	99.99	65.65	83.83	53.53	63.63	89.89	73.73	76.76
77.77	84.84	85.85	95.95	78.78	50.50	76.76	88.88	97.97	93.93	71.71	81.81	92.92	97.97	97.97
65.65	84.84	68.68	89.89	98.98	63.63	61.61	94.94	92.92	65.65	68.68	93.93	61.61	91.91	68.68
95.95	69.69	66.66	84.84	86.86	81.81	57.57	90.90	68.68	80.80	58.58	65.65	94.94	95.95	80.80
83.83	87.87	87.87	74.74	89.89	53.53	95.95	56.56	85.85	72.72	87.87	84.84	81.81	86.86	66.66
84.84	93.93	66.66	57.57	55.55	53.53	97.97	97.97	83.83	90.90	82.82	58.58	63.63	94.94	70.70
68.68	94.94	76.76	85.85	97.97	79.79	81.81	92.92	83.83	89.89	71.71	67.67	90.90	74.74	50.50
58.58	67.67	63.63	60.60	74.74	76.76	76.76	61.61	51.51	92.92	95.95	61.61	84.84	54.54	82.82
73.73	54.54	97.97	89.89	51.51	89.89	62.62	72.72	81.81	82.82	57.57	86.86	76.76	55.55	57.57
60.60	53.53	74.74	88.88	55.55	99.99	80.80	67.67	91.91	61.61	60.60	71.71	54.54	74.74	90.90
77.77	85.85	51.51	60.60	99.99	60.60	73.73	97.97	59.59	87.87	86.86	79.79	79.79	71.71	50.50
94.94	63.63	64.64	76.76	98.98	50.50	62.62	57.57	56.56	71.71	52.52	73.73	76.76	83.83	51.51
85.85	65.65	65.65	69.69	68.68	92.92	92.92	59.59	75.75	68.68	61.61	70.70	90.90	64.64	87.87
58.58	59.59	83.83	92.92	88.88	70.70	62.62	87.87	82.82	98.98	98.98	53.53	67.67	75.75	61.61
91.91	83.83	82.82	55.55	76.76	91.91	59.59	71.71	64.64	90.90	99.99	85.85	51.51	83.83	64.64
69.69	59.59	77.77	64.64	79.79	57.57	98.98	70.70	57.57	98.98	65.65	92.92	90.90	96.96	90.90
56.56	76.76	51.51	95.95	58.58	80.80	50.50	76.76	91.91	82.82	63.63	91.91	60.60	60.60	94.94
71.71	91.91	69.69	80.80	60.60	66.66	88.88	59.59	92.92	64.64	93.93	87.87	56.56	82.82	83.83
58.58	57.57	87.87	55.55	57.57	54.54	87.87	70.70	91.91	88.88	72.72	70.70	58.58	52.52	63.63
71.71	56.56	91.91	56.56	98.98	68.68	98.98	61.61	55.55	94.94	67.67	81.81	64.64	75.75	84.84
88.88	80.80	96.96	67.67	87.87	80.80	62.62	91.91	50.50	80.80	90.90	99.99	60.60	75.75	55.55
67.67	72.72	92.92	60.60	62.62	91.91	67.67	87.87	88.88	54.54	89.89	92.92	79.79	66.66	58.58
64.64	89.89	50.50	67.67	92.92	82.82	70.70	99.99	97.97	93.93	89.89	73.73	51.51	87.87	71.71
96.96	52.52	66.66	69.69	92.92	64.64	58.58	73.73	67.67	72.72	63.63	90.90	78.78	85.85	97.97
84.84	58.58	79.79	79.79	87.87	72.72	63.63	97.97	85.85	98.98	58.58	50.50	66.66	66.66	59.59
61.61	80.80	89.89	70.70	72.72	81.81	83.83	68.68	73.73	90.90	56.56	85.85	92.92	61.61	74.74
94.94	66.66	85.85	88.88	82.82	93.93	85.85	72.72	93.93	71.71	99.99	96.96	77.77	89.89	94.94
77.77	61.61	58.58	87.87	60.60	85.85	92.92	90.90	82.82	73.73	53.53	94.94	77.77	58.58	57.57
62.62	54.54	86.86	55.55	59.59	69.69	74.74	81.81	97.97	72.72	70.70	98.98	65.65	79.79	82.82
80.80	78.78	89.89	90.90	81.81	69.69	92.92	71.71	97.97	56.56	69.69	93.93	98.98	51.51	68.68
97.97	89.89	90.90	78.78	59.59	58.58	94.94	65.65	55.55	58.58	62.62	52.52	87.87	85.85	62.62
60.60	57.57	54.54	60.60	81.81	93.93	97.97	79.79	61.61	75.75	56.56	82.82	91.91	74.74	64.64
56.56	76.76	62.62	50.50	52.52	69.69	86.86	72.72	74.74	62.62	86.86	95.95	65.65	65.65	83.83
84.84	74.74	53.53	92.92	67.67	54.54	56.56	65.65	60.60	55.55	60.60	92.92	55.55	74.74	94.94
59.59	74.74	76.76	59.59	76.76	76.76	72.72	96.96	54.54	58.58	69.69	66.66	53.53	69.69	78.78
94.94	81.81	99.99	88.88	56.56	64.64	76.76	92.92	91.91	86.86	62.62	89.89	56.56	86.86	64.64
85.85	65.65	53.53	87.87	74.74	53.53	50.50	54.54	78.78	90.90	70.70	67.67	66.66	72.72	98.98
74.74	65.65	91.91	53.53	99.99	89.89	55.55	54.54	91.91	91.91	72.72	88.88	94.94	74.74	75.75
71.71	64.64	73.73	69.69	74.74	55.55	82.82	78.78	55.55	84.84	71.71	99.99	90.90	94.94	86.86
64.64	71.71	71.71	88.88	51.51	98.98	83.83	51.51	89.89	74.74	74.74	50.50	96.96	62.62	74.74
99.99	79.79	68.68	92.92	78.78	55.55	69.69	71.71	80.80	87.87	52.52	90.90	78.78	71.71	64.64
85.85	70.70	92.92	88.88	99.99	64.64	59.59	87.87	56.56	87.87	97.97	70.70	90.90	93.93	59.59
68.68	77.77	60.60	56.56	55.55	93.93	85.85	94.94	90.90	56.56	65.65	86.86	78.78	89.89	65.65
69.69	54.54	87.87	52.52	60.60	77.77	82.82	80.80	93.93	89.89	67.67	76.76	60.60	54.54	73.73
75.75	76.76	97.97	97.97	91.91	82.82	53.53	94.94	73.73	75.75	86.86	73.73	84.84	57.57	91.91
95.95	71.71	65.65	84.84	95.95	52.52	62.62	75.75	67.67	76.76	77.77	65.65	76.76	79.79	78.78
54.54	84.84	75.75	65.65	75.75	81.81	82.82	74.74	78.78	98.98	51.51	91.91	59.59	56.56	52.52
59.59	52.52	87.87	96.96	56.56	69.69	96.96	61.61	93.93	79.79	69.69	65.65	62.62	50.50	75.75
98.98	61.61	59.59	75.75	69.69	74.74	92.92	71.71	74.74	67.67	55.55	88.88	56.56	82.82	72.72
58.58	87.87	84.84	86.86	97.97	56.56	54.54	59.59	88.88	61.61	67.67	97.97	97.97	82.82	59.59
98.98	80.80	65.65	97.97	71.71	68.68	94.94	91.91	79.79	70.70	80.80	79.79	83.83	79.79	73.73
59.59	87.87	96.96	85.85	61.61	96.96	77.77	66.66	63.63	53.53	97.97	98.98	78.78	72.72	82.82
90.90	97.97	72.72	92.92	55.55	50.50	78.78	92.92	72.72	91.91	90.90	99.99	67.67	62.62	98.98
81.81	62.62	85.85	93.93	78.78	84.84	93.93	97.97	98.98	59.59	89.89	92.92	58.58	55.55	61.61
54.54	95.95	86.86	85.85	80.80	66.66	85.85	60.60	64.64	87.87	96.96	95.95	64.64	64.64	51.51
54.54	74.74	70.70	87.87	70.70	50.50	93.93	98.98	61.61	79.79	75.75	98.98	63.63	58.58	75.75
64.64	80.80	60.60	98.98	79.79	83.83	82.82	75.75	99.99	86.86	65.65	85.85	68.68	81.81	98.98
65.65	94.94	81.81	90.90	80.80	94.94	77.77	59.59	58.58	61.61	64.64	83.83	52.52	75.75	91.91
84.84	60.60	57.57	77.77	60.60	82.82	84.84	95.95	94.94	53.53	87.87	88.88	70.70	66.66	73.73
74.74	61.61	97.97	83.83	60.60	86.86	60.60	71.71	64.64	75.75	52.52	99.99	70.70	96.96	96.96
55.55	71.71	76.76	72.72	68.68	60.60	63.63	62.62	79.79	72.72	98.98	77.77	67.67	67.67	75.75
65.65	61.61	75.75	66.66	54.54	78.78	65.65	59.59	63.63	61.61	84.84	80.80	92.92	59.59	58.58
87.87	59.59	70.70	99.99	94.94	56.56	61.61	78.78	80.80	88.88	56.56	97.97	77.77	65.65	68.68
70.70	52.52	78.78	51.51	78.78	51.51	67.67	69.69	74.74	53.53	62.62	69.69	73.73	61.61	67.67
71.71	61.61	93.93	94.94	83.83	67.67	81.81	72.72	76.76	59.59	99.99	62.62	89.89	59.59	81.81
93.93	89.89	91.91	88.88	71.71	94.94	87.87	72.72	96.96	82.82	78.78	71.71	74.74	53.53	73.73
87.87	83.83	99.99	64.64	97.97	78.78	91.91	73.73	91.91	69.69	69.69	58.58	61.61	74.74	79.79
91.91	91.91	60.60	72.72	51.51	89.89	80.80	50.50	78.78	87.87	97.97	53.53	89.89	87.87	54.54
91.91	91.91	82.82	84.84	56.56	65.65	57.57	83.83	58.58	79.79	66.66	99.99	80.80	65.65	90.90
52.52	93.93	66.66	55.55	57.57	55.55	68.68	97.97	74.74	84.84	69.69	91.91	60.60	99.99	73.73
81.81	50.50	54.54	80.80	57.57	88.88	65.65	75.75	77.77	67.67	77.77	71.71	70.70	71.71	70.70
90.90	74.74	80.80	58.58	55.55	85.85	80.80	76.76	76.76	61.61	88.88	50.50	63.63	62.62	84.84
55.55	62.62	66.66	58.58	70.70	78.78	52.52	82.82	88.88	82.82	73.73	90.90	99.99	79.79	99.99
58.58	51.51	88.88	95.95	62.62	63.63	59.59	92.92	55.55	90.90	68.68	78.78	51.51	52.52	75.75
78.78	84.84	68.68	50.50	69.69	61.61	79.79	86.86	76.76	50.50	54.54	55.55	55.55	90.90	79.79
98.98	56.56	56.56	70.70	54.54	77.77	71.71	84.84	86.86	79.79	91.91	87.87	81.81	90.90	53.53
86.86	50.50	93.93	73.73	59.59	76.76	58.58	64.64	73.73	59.59	64.64	80.80	70.70	92.92	90.90
89.89	58.58	79.79	53.53	87.87	64.64	81.81	54.54	66.66	82.82	51.51	94.94	60.60	57.57	84.84
57.57	70.70	67.67	57.57	86.86	85.85	88.88	94.94	69.69	97.97	63.63	58.58	86.86	57.57	63.63
95.95	88.88	61.61	69.69	65.65	81.81	52.52	70.70	64.64	93.93	86.86	62.62	80.80	84.84	60.60
81.81	78.78	79.79	74.74	76.76	68.68	56.56	91.91	53.53	73.73	88.88	81.81	93.93	85.85	82.82
93.93	57.57	95.95	85.85	82.82	76.76	94.94	62.62	84.84	66.66	51.51	66.66	66.66	61.61	94.94
91.91	86.86	59.59	93.93	75.75	92.92	64.64	87.87	78.78	71.71	59.59	57.57	68.68	57.57	59.59
82.82	82.82	54.54	81.81	82.82	80.80	94.94	68.68	80.80	88.88	56.56	56.56	50.50	63.63	72.72
96.96	87.87	67.67	62.62	75.75	64.64	80.80	95.95	64.64	61.61	65.65	89.89	88.88	55.55	51.51
87.87	95.95	63.63	61.61	65.65	93.93	67.67	56.56	77.77	99.99	64.64	65.65	71.71	89.89	85.85
59.59	55.55	76.76	79.79	96.96	65.65	72.72	87.87	84.84	70.70	92.92	95.95	89.89	54.54	93.93
85.85	85.85	80.80	72.72	96.96	80.80	58.58	80.80	75.75	95.95	90.90	88.88	74.74	79.79	65.65
62.62	97.97	53.53	50.50	60.60	77.77	85.85	96.96	71.71	86.86	62.62	97.97	77.77	92.92	68.68
63.63	60.60	70.70	84.84	83.83	80.80	51.51	64.64	57.57	81.81	90.90	75.75	59.59	78.78	60.60
92.92	93.93	90.90	55.55	93.93	90.90	54.54	87.87	73.73	58.58	85.85	74.74	96.96	64.64	59.59
72.72	59.59	64.64	62.62	78.78	99.99	65.65	94.94	73.73	56.56	84.84	79.79	94.94	97.97	92.92
[truncated: 1,001 more rows]
